# Supplementary material for: Cell Context Dependent p53 Genome-Wide Binding Patterns and Enrichment at Repeats
Source: PLoS One. 2014 Nov 21;9(11):e113492. doi: 10.1371/journal.pone.0113492 (PMC4240582; doi:10.1371/journal.pone.0113492)
Supplement: Table S2 — List of 550 high-confidence p53 ChIP-seq peaks identified in HCT116 cells after 6rhs treatment with 5 FU. (XLSX) [file pone.0113492.s004.xlsx]

## Sheet: Table S2
Table S2.
List of 550 high-confidence p53 ChIP-seq peaks identified in HCT116 cells after 6rhs treatment with 5FU.
Peak ID		Assigned based on the peak hight
Chrom,Start, Stop		Peak coordinates in hg18
Max_pos		Position on the chromosome where the peak maximum is observed
Width		The width of the peak in nt (distance from Start to Stop)
Peak_height		Number of overlapping ChIP-seq fragments at the peak maximum
RefSeq gene		Annotated genes found within 20kb of a peak maximum
p53MH site		p53 binding sites predicted by the p53MH algorithm 100nt +/- the Max_Pos
		The number in front of the sequence corresponds to the distance between the Max-Pos and the p53MH site
		The letter in front of the sequence denotes orientation of the p53MH site on hg18 chromosome:
		f (forward, top strand) and r (reversed, bottom strand)
Peak ID	Chrom	Start	Stop	Max_pos	Width	Peak_height	RefSeq_gene	p53MH site
1	chr21	33661227	33661890	33661536	664	82	IFNAR1	22 f TGACATGCCCAGACATGTTC,32 f AGACATGTTCAGACATGCCT,47 r TAGTTTGTCTGTTAGAGTACAAGGCATGTCT
2	chr17	65114778	65115463	65115115	686	69		-1 f CTGCATGTCAGAACATGCCC
3	chr16	20784478	20785137	20784799	660	65	DCUN1D3, LOC81691	-19 f ATACATGTCCAAACATGCCC,-7 f AAACATGCCCTCAAAGACTTGTAG
4	chr1	232820648	232821266	232820964	619	63	IRF2BP2	-5 f AAACATGTCAGGACATGCCT
5	chr8	29683753	29684391	29684059	639	62		11 f GGACATGTTGGGACATGCCA,23 f GGACATGCCAGCATTATGCAAGCAA
6	chr8	143893727	143894598	143894251	872	57	GML	17 f AGGCATGTCCAGGCTGGTCC,3 f CACCATGAATGCTTGCCCAGGCATGTCC,7 f ATGCTTGCCCAGGCATGTCC
7	chr1	142721228	142722672	142722254	1445	50		-40 f AAACTTGTCTTAGGGGCCTGAAT,-51 f GGGCAAGTCCAAACTTGTCT,-66 f GAGCTAGCTGGTGAGTCGGTGGGCAAGTCC
8	chr4	123938687	123939333	123938982	647	49		25 f GGGCATGTCAGGACTTGCAG,30 r GAGCCAGATCCTGCAAGTCCTGACATGCCC
9	chr6	36751887	36752516	36752225	630	49	CDKN1A	-12 f GAACATGTCCCAACATGTTG,-62 f GAACATGCTTGGGCAGCAGGCTG,-76 f CTGCCTGCTTCCCAGGAACATGCTT
10	chr4	77921781	77922572	77922279	792	48	SHROOM3	-2 f GGGCATGTCACTACATGTTG
11	chr4	84310923	84311623	84311299	701	48		16 f ACACATGCCTGGACATGCCC,74 f GGGCATGCCTGGACATGTCT,30 r GAGTTTGCCCTTTCTCTGGGGGCATGTCC
12	chr1	242965222	242965864	242965549	643	47		-16 f AGACAAGAAAGCCTACACGGGTGACTTGCCC,-36 f AGACATGCCCACAGCTGCACAGACAAGAAA,-52 f GGGCTTGTCTAAGACATGCCC,-64 f GAACTTGCACAGCGGGGCTTGTCT,0 f TGACTTGCCCAGACATGCCC
13	chr4	78472884	78473598	78473279	715	47		-60 f AAACTTGTCCAAATAGGGTAAATGCATGATT,11 f AGGCATGTTCAGACATGTCT,21 f AGACATGTCTAGGCAAGTCA,13 r TGCCTAGACATGTCTGAACATGCCT,27 r ACTCTTGTGTCCTGACTTGCCTAGACATGTCT
14	chr1	179370679	179371243	179370984	565	46		-62 f GGGCATGTCTGCTGGGGCAGGCTG,-74 f AGGCATGCCCGGGCATGTCT,-91 f CAGCATGAGGCTGAGGGTGAGGGAGGCATGCCC,-60 r TGGCCAGCCTGCCCCAGCAGACATGCCC
15	chr2	70677399	70678053	70677746	655	46		-21 f TGGCCAGACAGGGATTCAGAACATGCCC,-7 f GAACATGCCCAGGCATGTCT,-19 r GGGCATGTTCTGAATCCCTGTCT
16	chr5	57793550	57794143	57793860	594	46	PLK2	7 f GGGCAAGTCCAGGCATGTTT
17	chr1	212679295	212679865	212679580	571	45	PTPN14	22 f AAACATGTTGCAACATGTCC
18	chr12	19475908	19476580	19476255	673	45	AEBP2	-25 f AAGCATGTCTGGGCATGTCT,-27 f GCTCAAGCATGTCTGGGCATGTCT,-9 f GGGCATGTCTGGCAAACTGGCGAGGCAGGACT,-14 r TCGCCAGTTTGCCAGACATGCCC,-42 r AGACATGCTTGAGCCCAGCAACAGACCCAGCTT
19	chr5	57166696	57167284	57166991	589	45		-11 f GGGCCTGACAGTTCCCAGGCTGGGGCTTGCCC,5 f GGGCTTGCCCAGGCATGATC
20	chr13	47538563	47539211	47538883	649	44	MED4, NUDT15	-4 f GAACCTGCCCAGGGCTTGTCT,19 f GGGCATGCCCATAACTGACTGGATC,7 f GGGCTTGTCTGGGCATGCCC
21	chr14	50136507	50137149	50136831	643	44	ATL1	38 f AAACATGTTTGGACTTGTAA
22	chr17	46386560	46387103	46386784	544	44	SPAG9	5 f TGACAAGCCCAGACATGCAG
23	chr12	87477522	87478083	87477818	562	43	KITLG	-91 f TGGCATGCCTGGGACAAGTTC,19 f TGACATGCCCAGGACTTGTTC,8 r GGGCATGTCATTGAACCTGCAG
24	chr17	34456367	34456944	34456650	578	42	PLXDC1	14 f GAACATGCCCAGGCATGTCC,24 f AGGCATGTCCCAGCTTGCAG,4 f AGACATGCCTGAACATGCCC
25	chr7	40723340	40723840	40723605	501	42	C7orf10	-62 f CAGCAAGCTCCTCCCGTGCACAAGGCGTGAAC,19 f GGGCATGCCCAGACAAGCCC,29 f AGACAAGCCCTGGGCAGGTTC,6 f GCTCCAGTCCACTGTGGGCATGCCC,-65 r CGCCTTGTGCACGGGAGGAGCTTGCTG
26	chr1	210836229	210836873	210836532	645	41	ATF3	5 f CTACATGTCAGGACATGTAA
27	chr19	18345493	18346128	18345810	636	39	GDF15, LRRC25, PGPEP1	-44 f AGACCTGCCCGGACATGTCC
28	chr4	157912029	157912535	157912231	507	39	PDGFC	-10 f GGGCAAGTCTGAACATGACC,87 r AGACTTGCTCTTCTAAACCTTGTCA
29	chr7	33293954	33294444	33294159	491	39	BBS9	-52 f GGGCTTGCCTAAGACATGCCC,-64 f GAACTTGCACAGCGGGGCTTGCCT,0 f TGACTTGTCCAGACATGCCT,-38 r TTACCTGTGCAGCTGTGGGCATGTCT
30	chr2	170786299	170786991	170786562	693	38	MYO3B	47 f GGGCATGCCCCAACATGCCT
31	chr5	110858134	110858664	110858387	531	38	CAMK4, STARD4	1 f AGACATGTCAGAACATGCCC,16 r CAGCAAGATATAGGCTTCTTTGGGCATGTTC
32	chr13	113573207	113573851	113573519	645	37	GAS6	19 f GGACATGCCCAGGCGTGTCC
33	chr15	71245086	71245632	71245330	547	37	NEO1	23 f GGGCATGTCTGGGCAAGTCA,74 r AGGTTTGCCTAAGACATGTCC
34	chr17	52956208	52956741	52956500	534	37	MSI2	-6 f AGGCTAGCCTGGGCATGCCC,44 f GAACAAGCAGGAACTTGCAA,4 r CACCATGACAAGGGCATGCCC,58 r GGCCTAGCCTTAAGAGGATTTGCAAGTTC,74 r ATGCCTGTTTTGGGCCTAGCCT
35	chr3	180270408	180270963	180270664	556	36	ZMAT3	15 f AGGCATGTCTGGACTTGTTT
36	chr9	86043311	86043910	86043624	600	36		19 f GCACATGCCTGGACATGTTT,4 f TGCCATGTTTCCTCTTACTGCACATGCCT
37	chr15	91294100	91294686	91294416	587	34	CHD2	-57 f GGACATGTCTGAGCAGGTTA,-67 f GGGCACGTTCGGACATGTCT
38	chr10	129551337	129551954	129551649	618	33	CLRN3	-21 f AGACATGTCTGAACATGCCT,-31 f TGACTTGCCCAGACATGTCT,-44 f GCTCTTGTTGTGCCCTGACTTGCCC
39	chr15	31224857	31225538	31225230	682	33		-1 f AGACATGCCCAGACAAGTCT,-17 f GGGCATGACTGTCAAATTATCCAGACATGCCC
40	chr16	25472449	25473028	25472731	580	33		3 f GGGCATGTCTGGGCAAGTCA,54 f GGACATGTCTTAGGCAAGCCC,67 f AGGCAAGCCCCCCTGTGCAAGTTT
41	chr3	161029932	161030486	161030190	555	33	SCHIP1	18 f ATTCATGCCTGTGCATGCCC,34 f GTGCATGCCCAAGCAATAAAATTACGCAAGTTG,56 r AACCAAGCTGGGCCTCTGGGCAACTTGCGT
42	chr5	173688139	173688747	173688448	609	33		-1 f TAGCTTGAGCCCACTCAGGAATTTGGGCAAGCCT,16 f GGGCAAGCCTGGGCCTGTTT,31 f GGGCCTGTTTGGGATATGTCTGGGCAGGTCC
43	chr6	111534854	111535436	111535123	583	33	SLC16A10	23 f CAACATGTCTGAACTTGTTACAACATGTCT,28 f GAACTTGTTACAACATGTCT,3 f CAACTTGTACTAACTTGTTACAACATGTCT,8 f TAACTTGTTACAACATGTCT,-2 r TAACAAGTTAGTACAAGTTG,18 r TAACAAGTTCAGACATGTTG
44	chr17	57576071	57576571	57576287	501	32		11 f TGACTTGCCCAGACATGCCC
45	chr9	123124367	123124920	123124641	554	32	GSN, STOM	-7 f GAACATGCAGAGACATGCCT,4 f AGACATGCCTCTAGAGTAAGTTC
46	chr1	178751792	178752276	178752041	485	31	ACBD6	-8 f AAACATGCTCTGACAAGTCC,-21 r GAGCATGTTTTTTAAAACCAAGCAC,-38 r AACCAAGCACATCTTAACAAAGCCTGTTT
47	chr1	232595487	232595922	232595678	436	31	C1orf31, TARBP1	8 f GTACATGTGCGGGCTTGTTT
48	chr2	186140866	186141403	186141080	538	31		59 f GCTCCAGTCTGCTGTGGGCATGCCC,72 f GGGCATGCCCAGACAAGCCC,82 f AGACAAGCCCTGGGCAGGTTT
49	chr9	117746070	117746666	117746350	597	31	C9orf27	55 f AGACAAGTTCAGGCATGCACAGACATGTCC,60 f AGGCATGCACAGACATGTCC,-4 r TGGCCAGATTCAGACACAAGCGGCCTGCTTGCTC,37 r GAACTTGTCTGACAAAGCCAAGCAG,50 r GTGCATGCCTGAACTTGTCT
50	chr10	125288236	125288726	125288459	491	30
51	chr12	15980871	15981312	15981083	442	30	DERA
52	chr6	151219960	151220528	151220260	569	30	MTHFD1L, PLEKHG1	-13 f CTACATGCCTGTGAGCATGTTT,-75 f GGACATGCCTGGGCATGTCC,-85 f CTGCAAGCTGGGACATGCCT
53	chr10	106558847	106559483	106559158	637	29	SORCS3	-17 f AGACATGTGTCTCATCCTCCAGCAGGCTAGCCC,-93 f AGTCATGCCCATGCCAGCTAACTGGCCC,0 f AGGCTAGCCCAGGCTTGTTC,-19 r TAGCCTGCTGGAGGATGAGACACATGTCT,11 r TGCCTAGCCACAAGAACAAGCCT,14 r AACCATGCCTAGCCACAAGAACAAGCCT,3 r CCACAAGAACAAGCCTGGGCTAGCCT,31 r CTACTTGCTCTTTGAGAACCATGCCT,44 r TTGCATGTTTCTACTTGCTC
54	chr11	47192885	47193345	47193131	461	29	DDB2	-16 f GAACAAGCCCTGGGCATGTTT,-28 f CTCCAAGCTGGTTTGAACAAGCCC,-26 r GGGCTTGTTCAAACCAGCTT
55	chr12	123988954	123989792	123989254	839	29	DHX37	-9 f AGGCATGTCCCAGCTTGCAG,-19 r GGACATGCCTGGGCACGTCC
56	chr13	50001341	50001864	50001610	524	29		56 f AGGCTTGTCCGGGCATGTCC,97 f GGCCAAGTTTTACGGGAGGAATTGGCCTGTGT
57	chr14	33836678	33837248	33836964	571	29		-66 f GGACATGTCCAGGCATGCAC
58	chr5	36478161	36478599	36478430	439	29		-4 f GGGCATGTCTTAGGTAAGCCC,-55 f GGGCATGTCTGGGCAAGTCA
59	chr9	83825867	83826506	83826193	640	29		-37 f AGGCTAGCCCAGGCATGTTC,-54 f TTCCATGTGTCTCATCCTCCAGCAGGCTAGCCC,-34 r TCACAAGAACATGCCTGGGCTAGCCT
60	chr9	113946877	113947361	113947067	485	29	SUSD1	6 f GGGCATGCCTGGGCATGCCT
61	chr1	179757474	179758024	179757733	551	28	CACNA1E	21 f GGCCTCGTTGGCATGTCCAGGCATGTTC,25 f TGGCATGTCCAGGCATGTTC
62	chr11	108324249	108324680	108324425	432	28	DDX10	-32 f GGACATGAACAGACATGTCC
63	chr19	46726322	46726934	46726616	613	28		-39 f GAGCTTGCTAGAACAAGCAC,-49 f ACGCATGCCTGAGCTTGCTA,-64 f GAACATGCCTGGGCACATTCACGCATGCCT
64	chr3	154815127	154815617	154815453	491	28
65	chr4	188078580	188079115	188078862	536	28
66	chr6	48186613	48187092	48186860	480	28		28 f TGGCCAGACTTCTCACTGGGCAAGTCT,42 f GGGCAAGTCTGGGCAAGCCT
67	chr8	74250093	74250687	74250356	595	28		23 f AGGCATGTCTAGACATGTAG
68	chrX	47563238	47563843	47563534	606	28	ZNF81	-23 f GAACATGTCCAGGCATGCAC
69	chr11	94438156	94438621	94438371	466	27	SFRS2B	-15 f ATACATGTCCAAGCATGTTC
70	chr20	46055076	46055620	46055347	545	27		35 f GGGCATGTCCGGGCAAGTCA,73 f TTACCTGTGCAGACGTAAGCATGTCT,86 f AAGCATGTCTCAGGCAAGCTC,99 f AGGCAAGCTCCCCTGTGCAAGTTC
71	chr7	120938403	120938864	120938641	462	27		-25 f GGGCATGTCAGGGTGCAACTAGAGT,-37 f GGACATGTCTGGGCATGTCA,-47 f AGGCATGTCTGGACATGTCT,-59 f CCACTAGAATACAAGGCATGTCT
72	chr8	145897837	145898527	145898209	691	27	ZNF251	17 f CTGCAAGCTGGGACATGTCT,27 f GGACATGTCTGGGCACGTCC
73	chr1	233904831	233905349	233905123	519	26	LYST	24 f TAACTAGCAAACCTCTATATGCCTAGACATGCCC,38 f TGCCTAGACATGCCCAGACTTGTTC,41 f AGACATGCCCAGACTTGTTC
74	chr11	9588052	9588515	9588274	464	26		-1 f AGGCATGTCCCAACACGCCT,-13 f TAGCTAGAACTTACAGGCATGTCC
75	chr12	121997290	121997796	121997586	507	26	ABCB9	-81 r AAACATGACTCAGGCACCCTGCATGCTT
76	chr5	37883761	37884219	37883942	459	26	GDNF	-68 f AGCCAAGACTCACAAGGTAAACATGTGT,-9 f GAACATGCCTGGGCTAGCCT,7 f GGGCTAGCCTGCTGGAGGATGAGAGGCGTGTGG
77	chr9	93949342	93949821	93949588	480	26	C9orf44, LOC100128076	-15 f GGGCTTGTTCCACGCTCCCCTGGCTAGACA,-30 f AGACTTGCCTGGGCTTGTTC
78	chr11	4442003	4442482	4442286	480	25	OR52K2	-33 f AGACATGCCTTCCCTCCTGCCTAGTTA,-46 f AGACATGCCCAGACATGCCT,-59 f TGCCTTGCCACACCCAGACATGCCC,-61 f CTTCCTGCCTTGCCACACCCAGACATGCCC
79	chr11	73523800	73524381	73524107	582	25	C2CD3	-92 f AGGCTAGAGTGCACTGGCATGATC,12 f GAGCCAGCTTGCCCGGACTTGCAG,14 f CAGCTTGCCCGGACTTGCAG,4 f AGGCATGAGCCAGCTTGCCC
80	chr12	77663943	77664450	77664207	508	25		-34 f AGGCATGCCCCAACATGTAC
81	chr14	31884180	31884719	31884459	540	25	AKAP6	2 f AGACATGTTTGGGCATGTCT
82	chr4	26017323	26017789	26017612	467	25	RBPJ	-55 f GGGCCTGCCCAGACATGCCT,-60 f AGACTTGCCTGGGCCTGCCCAGACATGCCT
83	chr6	36742742	36743293	36743008	552	25	CDKN1A	16 f AGACAAGCCCGGGCAAGGCCAGCGG,14 r GGCCTTGCCCGGGCTTGTCT
84	chr8	57980952	57981528	57981281	577	25		-13 f TGACATGTTTGGGCATGTTG,-25 f GGTCATGACCCTGTGACATGTTT,1 f GGGCATGTTGGTTACTGCAGCCTAGCCT,-41 r GGTCATGACCATTTTGGAAAGAACATGACC,-63 r GAACATGACCACTAGGAGACAGCATACATGCCA
85	chr8	133106566	133107071	133106818	506	25	EFR3A, OC90	-3 f GGACATGTCCAGGCATGCAC,-20 r GGACATGTCCCCAGAGGAAAGTCAAACTCGCCA
86	chr11	5668204	5668649	5668415	446	24	TRIM22, TRIM5	-49 f TGACATGTCTAGGCATGTAG
87	chr11	10022669	10023089	10022878	421	24	SBF2	-1 f AGACATGTCCAGACACGTCT,-11 f TAACTTGCCCAGACATGTCC,-24 f GCTCTTGCTGTGCCCTAACTTGCCC,-27 f CCTCCTGCTCTTGCTGTGCCCTAACTTGCCC,1 r GCACAAGACGTGTCTGGACATGTCT
88	chr3	147782593	147783010	147782833	418	24	PLSCR5	-48 f TGACTTGCCCAGACATGTCT,-61 r GGGCAAGTCAGCTGTGTGGCCTGTCT,-81 r TGGCCTGTCTTATCTATGCAGTGAGGCCATGTCT,-99 r GGCCATGTCTTAGGCAAGCCC
89	chr4	27962490	27962916	27962730	427	24		-5 f AGACTTGCCCAGACATGCCT,-57 f GGTCTTGCCAAAGACATGCCT
90	chr4	76030580	76031119	76030880	540	24		32 f CTCCCAGCTTGAGTATGCAACATGTCT,39 f CAGCTTGAGTATGCAACATGTCTGGACATGTTT,46 f CAACATGTCTGGACATGTTT
91	chr4	90821412	90821803	90821550	392	24		-7 f GAACCTGCCCAGGGCTTTGCCTGGGCATGCCC
92	chr4	169054771	169055148	169054997	378	24		61 f GGGCATGCCCAGGCAAGACC,67 r GAACCAGTGCAGGGTCTTGCCTGGGCATGCCC
93	chr7	123673662	123674121	123673892	460	24		-4 f GAACATGTCTGGGACATGTTC
94	chr1	69293549	69293943	69293753	395	23		-42 f TGACCTGCCCAGACATGCCC,-78 f AGACATGCCTACTGCAGCACAGACAAGAAA,-94 f GAGCTTGCCTAAGACATGCCT
95	chr10	89592751	89593295	89593021	545	23	CFLP1, KILLIN	-9 f GAACTTGTCTAGGCATGTCT,-7 r TCACTAGACATGCCTAGACAAGTTC
96	chr10	101793144	101793505	101793339	362	23	CPN1	-31 f AGGCATGCCAGTAAGTGTCACCATGCTT,-45 f TGCCATGCTCAGGCATGCCA
97	chr11	60087548	60088041	60087810	494	23		16 f CCTCCAGTCCGCTGTGGGCATGCCC,29 f GGGCATGCCCAGACAAGCCC,39 f AGACAAGCCCTGGGCAGGTTT
98	chr12	47282154	47282623	47282426	470	23		-1 f TGACATGCCCAGACATGCCT,-14 f ATCCTTGCCACACCCTGACATGCCC
99	chr2	136849575	136850038	136849876	464	23		-40 f AGGCATGCCCAGCCCTGCAT,-50 f CAACTTGTCCAGGCATGCCC,-57 f TTACTTGTGTCACCAACTTGTCCAGGCATGCCC,-62 r GGACAAGTTGGTGACACAAGTAA
100	chr4	30845159	30845602	30845404	444	23		-15 f GCTCCAGTCCTCTGTGGGCATGCCC,-2 f GGGCATGCCCAGACAAGCCC,60 f ACACTTGTTGGGTGCGTGCAAGATT,8 f AGACAAGCCCTGGGCAGGTTC
101	chr6	44760913	44761355	44761071	443	23		61 f AAACACGTCCAGGCATGTCT
102	chr7	137499927	137500447	137500170	521	23		35 f GGGCATGTCTGGGCAAGTCA,86 f GGGCATGTCTTAGGCAAGTGC,99 f AGGCAAGTGCCGCTGTGCAAGTTC
103	chr1	67924812	67925232	67925054	421	22	GADD45A, GNG12	1 f GAACATGTCTAAGCATGCTG
104	chr1	198184639	198185083	198184853	445	22		71 f GAACATGTCTGGGCTAGCCC
105	chr10	45253722	45254436	45254040	715	22	ALOX5, MARCH8	-21 f GAGCATGTGGGGACATGTCA,-26 f GAACATGTCAGAGCATGTGGGGACATGTCA,-5 f GGACATGTCAGAAAGTGTCTCAGAGCATGCCA,-31 r CCACATGCTCTGACATGTTC
106	chr10	114239424	114239841	114239602	418	22	VTI1A
107	chr12	1983814	1984208	1983987	395	22	DCP1B	99 f CGACAAGCCCAGGCCTGCCC
108	chr12	102441631	102442081	102441849	451	22		22 f AGGCATGTTGGGGACATGTGGGGACATGCCA,28 f GGACATGTGGGGACATGCCA,17 r CCACATGTCCCCAACATGCCT
109	chr14	56202679	56203098	56202944	420	22	C14orf101	-1 f TGACTTGCCCAGACATGCCC,-8 f AAGCCTGCACAGGTGACTTGCCCAGACATGCCC,-13 r GGGCAAGTCACCTGTGCAGGCTT,-52 r TGGCATGTCTCAGGTAAGCCC
110	chr2	1471585	1472157	1471908	573	22	TPO	-12 f ACACATGACCAGCACATGCCC,-27 f GCACATGCCTGCACACACCTACACATGACC,-48 f GCACATGCCCAGCACATACCTGCACATGCCT,-64 f GCACATGCCCGGCACATGCCC,4 f GCACATGCCCACACATGACCAGCACATGCCC,73 f TCACATGCCCAGCACATGCCC,89 f GCACATGCCCAGCACACGCCTGCACATGCCC,9 f ACACATGACCAGCACATGCCC,-1 r GGTCATGTGTGGGCATGTGC
111	chr2	177743028	177743604	177743276	577	22		44 f GTTCAAGCATGCCTGGGCATGTTT,46 f AAGCATGCCTGGGCATGTTT,62 f GGGCATGTTTGTCAAACTGGCAGGGCAGGCCT,57 r CTGCCAGTTTGACAAACATGCCC,59 r TGCCCTGCCAGTTTGACAAACATGCCC
112	chr4	123917580	123917945	123917754	366	22		-3 f AATCCAGTCTCCCAAACACGCCCAGACATGTTG,-42 f TCGCCTGCCATTGGATTATCAGGAGCTTGTCT,4 f AAACACGCCCAGACATGTTG
113	chr5	56399040	56399580	56399288	541	22		28 f GGGCTTGCCTAAACATGTCC
114	chr8	41795435	41795934	41795748	500	22	ANK1
115	chr8	67188206	67188571	67188362	366	22	DNAJC5B, TRIM55	62 r GAACCTGCCCGGACACGTTC
116	chr1	233899800	233900276	233899995	477	21	GNG4, LYST	45 f AGACATGCCCAGACTTGTTC
117	chr12	67488848	67489239	67489002	392	21	MDM2	-23 f GGTCAAGTTCAGACACGTTC
118	chr14	20289842	20290311	20290118	470	21	FAM12A, FAM12B	17 f TGACATGCCCTGACAAGCCTAGACATGCCT,22 f TGACAAGCCTAGACATGCCT,12 r AGGCTTGTCAGGGCATGTCA
119	chr14	23209590	23210042	23209829	453	21		-72 f GGGCATGCCTGACCACCCAGGCCTGCTT,-86 f GTACATGTCTGGGCATGCCT
120	chr14	66468998	66469482	66469254	485	21	GPHN	22 f AGGCAAGTCTAGACATGCCC
121	chr15	61236337	61236751	61236515	415	21	LACTB, RPS27L	-19 f GGGCAAGTCACTACATGCCC,-36 f GGGCCAGCCGCGCCGCGGTGACCGGGCAAGTCA
122	chr15	81840369	81840767	81840546	399	21		-29 f AGGCATGCATCCTGTCTGGGCAGGTCC
123	chr16	4130558	4131157	4130848	600	21		34 f GAACATGCCCAGGCATGCGG
124	chr19	18336441	18337069	18336837	629	21	PGPEP1	-31 f CTGCATGTCCCGGCATGTCT
125	chr22	36158058	36158524	36158262	467	21	ELFN2	-91 r TTGCATGCCCTGACCTGTCA
126	chr5	127517677	127518053	127517843	377	21	SLC12A2	-9 r AGACAAGATCTCACTATGTTGCCTAGCCT
127	chr6	20974793	20975174	20975080	382	21	CDKAL1	17 f AAACATGCTTGGACATGTTT,32 f GGACATGTTTCTACAAACCCATCCTTGTCT
128	chr6	81302790	81303172	81302943	383	21		-81 f GGGCCTGTCCAGACATGTCT,-86 f GGACTTGCCTGGGCCTGTCCAGACATGTCT
129	chr6	119001801	119002154	119002008	354	21	C6orf204, PLN	19 f AGACATGTCCAGACATGCCT,29 f AGACATGCCTTGAACTTGTTC
130	chr7	117057767	117058154	117058011	388	21	CFTR	-1 f GGGCATGCCCAGACAAGCCT,-14 f GCTCCAGTCCACGGTGGGCATGCCC,9 f AGACAAGCCTTGGGCAGGTTC
131	chr8	18943302	18943733	18943537	432	21		-24 f ACACAAGACTAGGGATGTGTCCAGACATGTTC,-6 f AGACATGTTCTGAACAACAAGCAT,-22 r GAACATGTCTGGACACATCCCTAGTCT
132	chr8	124926063	124926823	124926248	761	21	FER1L6
133	chr1	27060219	27060630	27060430	412	20	GPN2, SFN, ZDHHC18
134	chr1	117223093	117223497	117223245	405	20
135	chr12	119368220	119368655	119368445	436	20	COX6A1, GATC, SFRS9, TRIAP1	87 f CTTCATGTCCGTGCATGCCT
136	chr15	47705093	47705548	47705261	456	20	C15orf33, DTWD1	75 f AGGCATGTCTGGACATGTTT,85 f GGACATGTTTGGCCATGTCA
137	chr15	78082662	78083071	78082963	410	20
138	chr16	33830709	33831331	33831009	623	20
139	chr17	52149747	52150100	52149970	354	20		73 f GAACATGCCCAGGCAAGCCC
140	chr17	61427231	61427529	61427438	299	20	CCDC46	-80 f GGGCAAGCCTGAACATGTCA
141	chr2	108428184	108428605	108428421	422	20	GCC2
142	chr3	188383755	188384138	188383907	384	20	RTP1	-37 f GGGCTTGTGTGGGCATGCCC,-43 f GAACCTGCCCAGGGCTTGTGTGGGCATGCCC,-48 r ACACAAGCCCTGGGCAGGTTC
143	chr3	196389507	196390012	196389826	506	20	C3orf21	-13 f GGACATGCCTGGACATGATT
144	chr4	40841641	40842026	40841748	386	20	APBB2	-39 f AGACCAGCCTGGGCAACAAAGAGAGGCCTTGTCT,12 f GGGCATGTTGGGACATGCCT,23 f GGACATGCCTGTGGGCCCAGCTA
145	chr4	78482643	78483064	78482844	422	20		-28 f GGGCAAGTTCAGAGCATAACAAGAGT,-41 f GGACATGTCTGGGCAAGTTC,-51 f AGGCATGTTTGGACATGTCT
146	chr6	26794911	26795311	26795172	401	20		25 f GGGCATGTCTAGGCAGGTCC,40 r GGGCACGTCCTAGCAAAGGAGGACCTGCCT
147	chr9	97739203	97739658	97739494	456	20	C9orf102	-60 f GGGCATGTAGAGACATGTCA
148	chr1	111558485	111558948	111558709	464	19	CHI3L2, DENND2D	84 f GGGCATGTCTGGGCAAGCCA
149	chr1	154360076	154360535	154360327	460	19	LMNA
150	chr11	94408229	94408587	94408378	359	19	KDM4DL	-42 f ATACATGTCCAAGCGTGTTC
151	chr12	2676425	2676925	2676718	501	19	CACNA1C	-53 f TGCCATGTCCTGTCCTGGCCAGAATGCATGCTG,17 f GAGCATGTCTGGACAAGTCT
152	chr17	25391747	25392112	25392005	366	19	EFCAB5	-26 f AGGCATGTCTGGACAGGTCC,-21 r AGACCTGCCTGGACCTGTCCAGACATGCCT
153	chr17	72793701	72794216	72793970	516	19	SEPT9	-38 f AGGCATGCCCAGGCAGGGGCCACCTGCCC,16 f GCACTTGCCCGTCAGATCTCCCCGGCCTGCCC,-42 r GCCCCTGCCTGGGCATGCCT
154	chr4	35198051	35198397	35198283	347	19		-21 f CCTCCAGTCCACTGTGGGCATGCCC,-8 f GGGCATGCCCAGGCAAGCCT,3 f AGGCAAGCCTGCTGTGCAGGTTC,46 f TATCTTGTGTAAACACCTGTGGGGCAAGTTG
155	chr4	117110390	117110732	117110563	343	19		27 f CCCCCAGTCCCTTGTGGGCATGCCC,40 f GGGCATGCCCAGGCAAGACC,24 r GGGCATGCCCACAAGGGACTGGGGGCCTGAAT,46 r GAACCTGCACAGGGTCTTGCCTGGGCATGCCC
156	chr4	126054114	126054473	126054303	360	19		-16 f GAATTTGCCTTTGGGGGCATGTTT,-4 f GGGCATGTTTGGGCATGTCT,13 r TTGCCTGCGCAGGGACCAAGAAGGAGACATGCCC
157	chr5	10581521	10581904	10581721	384	19		-14 f GGGCAAGTCCAAACCTGCCT,-24 r GGACTTGCCCGGCCCTGTCA,-8 r TGGCATGAGAAGAGGCAGGTTTGGACTTGCCC
158	chr6	10826836	10827307	10827072	472	19	PAK1IP1, TMEM14C	-13 f AGACTTGCTTGGGCCTGTCCAGACATGCCT,-8 f GGGCCTGTCCAGACATGCCT,2 f AGACATGCCTGAATAAGCCA
159	chr6	31404393	31404839	31404589	447	19		-18 f CTGCAAGCTGGGACATGTTT,-8 f GGACATGTTTGGGCATGTCT,-6 r TGACCAGACATGCCCAAACATGTCC
160	chr6	119077036	119077432	119077192	397	19	C6orf204	-82 f AGGCATGTCCTGACTTGTCA
161	chr6	152584516	152585151	152584836	636	19	SYNE1	-14 f TGACTTGCCCAGACATGTCC,-17 f TGTCCTGACTTGCCCAGACATGTCC,-27 f GCTCTTGTTGTGTCCTGACTTGCCC,-30 f CCTCCTGCTCTTGTTGTGTCCTGACTTGCCC,-4 f AGACATGTCCAAACTTGCCT
162	chr1	9164605	9165015	9164787	411	18		12 f GAACAAGCCCAGGCAAGCCC
163	chr10	103640034	103640394	103640173	361	18	C10orf76	-32 f AGGCATGTGCCAGCATGCCC
164	chr11	64945087	64945646	64945432	560	18	FRMD8, NEAT1	-56 f GAGCAAGCCTGGGCTTGCCA,-68 r AGGCTTGCTCCCTGGCGCCTGCTT
165	chr11	101632198	101632630	101632388	433	18		-17 f TAACTTGCTCGTGCCTTCAGGACCTGTTC
166	chr12	125946585	125947065	125946892	481	18		-27 f GGACATGCTGAGACATGTTC
167	chr13	22871328	22871862	22871620	535	18	SACS	-5 f TGACATGCCCAAACATGTCT,-3 r GTACAAGACATGTTTGGGCATGTCA
168	chr14	70401487	70401941	70401684	455	18		16 f GGACATGCCCAGGCAAGCCT
169	chr14	71310507	71310903	71310610	397	18		-20 f GGGCTTGTCTAAGACATGCTC,32 f TGACTTGCCCAGACATGCCC
170	chr15	57245215	57245593	57245402	379	18	MYO1E	6 r AGGCATGACCAGACATGCCA
171	chr17	15807791	15808199	15807940	409	18	ADORA2B, ZSWIM7	42 f AGACATGTCTGAACTTGCTG
172	chr17	54308053	54308425	54308343	373	18	PPM1E
173	chr19	6528353	6528900	6528634	548	18	CD70	-20 f GGGCTTGTCTGGGCTTGCCC,-30 f GGTCTTGTCTGGGCTTGTCT,-33 r AGACAAGCCCAGACAAGACCAAGCTT
174	chr2	46252783	46253336	46253026	554	18	PRKCE
175	chr2	99023646	99024030	99023811	385	18	TSGA10	61 f AGGCATGTCTGGACAGGCCCAGGCAAGTCT,56 r GGGCCTGTCCAGACATGCCT
176	chr2	105387098	105387523	105387336	426	18	FHL2	-25 f AGGCAAGTCCCTGCATGCCT
177	chr2	147171210	147171532	147171356	323	18		53 f GGGCATGTCTGGGCAAGTCA
178	chr4	33425058	33425400	33425195	343	18		55 f GGGCATGTCTGGGCATGAAC,42 r AGACATGCCCAAGCAGCTGCCAGCCA
179	chr6	111911771	111912120	111911852	350	18	REV3L
180	chr6	152676849	152677212	152677017	364	18	SYNE1	-8 f ATACAAGTCTGAACTTGTCC
181	chr7	52219110	52219639	52219366	530	18		24 r GGGCATGTTTGGACACGTCT
182	chr7	99173226	99173686	99173448	461	18	CYP3A4, CYP3A7	20 f TAACATGTAGGGACTTGCCT
183	chr8	8257742	8258181	8257993	440	18	PRAGMIN	-61 f AGACATGCCTGAGCAAGCCA,-71 f GGGCATGCTGAGACATGCCT,-76 f GGACATGCCTGGGCATGCTGAGACATGCCT,-81 r CAGCATGCCCAGGCATGTCC
184	chr8	67665190	67665498	67665356	309	18	MYBL1	-79 f GGGCATGTTGGTACATGCCT
185	chr8	126270740	126270982	126270889	243	18	NSMCE2	-4 f GGGCCTGTCCAGACATGCCT,-9 f AAACTTGCCTGGGCCTGTCCAGACATGCCT
186	chr1	95075153	95075537	95075267	385	17	SLC44A3	-38 r GGTCATGTATGGGATTTGCCCTTACATGCCT,80 r AAACTTGTATCCTTTGACCAGCAT
187	chr1	185874315	185874817	185874593	503	17		78 f CAACTTGTCTGAATATGCCTAGGCATGCCT,83 f GAATATGCCTAGGCATGCCT,93 f AGGCATGCCTGAACTTGCTA
188	chr1	191256258	191256557	191256365	300	17	UCHL5
189	chr1	231381960	231382302	231382082	343	17	PCNXL2	66 f ACTCAAGCATGTCTGGACAGGCCCAGGCAAGTCT,68 f AAGCATGTCTGGACAGGCCCAGGCAAGTCT,63 r GGGCCTGTCCAGACATGCTT
190	chr1	242469342	242469679	242469526	338	17		5 r GGACAAGTCTGGGCCTGCCC
191	chr10	99401545	99401925	99401705	381	17	MORN4, PI4K2A	99 f TAACTAGTCTATGCTAGTTT,-44 r GGACATGTTCATATGCTGACCAGTAG
192	chr11	34663581	34663870	34663758	290	17		-36 f GGTCATGTCCACACATGTCA
193	chr11	61523036	61523577	61523327	542	17
194	chr12	64319718	64320019	64319914	302	17		-52 f TAACATGTTCTTACATGCCT
195	chr14	63310018	63310350	63310153	333	17		30 f AGGCATGCACCAACATGCCC
196	chr14	102780189	102780585	102780358	397	17		-24 f AGGCATGCCTAGGCATATTCAGACAAGCTG,-39 f TAGCAAGTTCAGGCATGCCT,-29 r GAATATGCCTAGGCATGCCT,-4 r CCCCTTGCCTGTGCTGCACCGCAGCTTGTCT
197	chr18	53798802	53799250	53799022	449	17		-12 f CTGCAAGTCCAGGCTTGTAC,-70 r ACCCCAGCTTCACCTGTCACCAGAAGCTTGTTT,-74 r TCACCTGTCACCAGAAGCTTGTTT
198	chr18	58020210	58020626	58020452	417	17	KIAA1468, PIGN
199	chr19	15864485	15864929	15864634	445	17	CYP4F11, CYP4F2	11 f CAGCATGCCTTGACATGCCT,26 f TGACATGCCTCCTACACGATCCAACATGTTC
200	chr19	51328574	51328958	51328881	385	17	IGFL2, IGFL3	18 f CACCATGATCCCAGGCAAGCCC,35 f AGGCAAGCCCCTAAATAATACATTACTGGTCT
201	chr2	101687004	101687365	101687201	362	17	MAP4K4	-8 f AAGCCAGCCCTGTTGAGCAAGCCC,-84 f AGGCATGTTCAGGCTTGTTC
202	chr21	10108156	10108810	10108482	655	17	BAGE, BAGE2, BAGE3, BAGE4, BAGE5
203	chr5	6729101	6729521	6729299	421	17	SRD5A1	1 f GGACATGTCTAAGCATGCAC
204	chr6	127949142	127949689	127949383	548	17	C6orf58	-32 f GGGCATGCTCAGACAAGGCCCTGGGCATGTTT,-55 f CCCCATGCTGCCAGTGAGCATGCGGGCATGCTC,-38 r GGCCTTGTCTGAGCATGCCC
205	chr7	81090626	81090959	81090887	334	17
206	chr7	96635157	96635540	96635242	384	17	ACN9	-20 f GGGCATGCCCACAGTGAACTAGAGG,-32 f GGTCTTGCCTGGGCATGCCC,-38 f ATACCTGCACAGGGTCTTGCCTGGGCATGCCC
207	chr7	151016084	151016493	151016301	410	17	PRKAG2	-19 f CATCCTGCCTGAGCATGTCT,-9 f GAGCATGTCTGAACATGTTC,5 f GAACATGTTCTTAGGTCAGGACTAGAGT
208	chr8	103940354	103940697	103940571	344	17	AZIN1
209	chr8	144606958	144607339	144607216	382	17	ZC3H3
210	chr1	91768212	91768444	91768289	233	16	CDC7	-42 f AAACACGTTTGGACTTGTGT,5 r GAGCCAGTTTATTTTGTATACCTTGTTT
211	chr1	180997178	180997522	180997429	345	16		-39 f AGGCAAGTCCCCCTGTGCAAGTTC,-52 f GAGCATGTCTTAGGCAAGTCC
212	chr1	185643916	185644311	185644159	396	16		-33 f AGGCATGCCTGGGCAAGTCT
213	chr1	200472910	200473187	200473043	278	16	LGR6	30 f AGGCAAGCCTGTGCTTGCTC
214	chr10	114466083	114466217	114466177	135	16	VTI1A	-84 r AGGCCTGCCATGTCTCAACAGCATGTGT,-87 r TGCCATGTCTCAACAGCATGTGT
215	chr10	115738914	115739149	115739039	236	16
216	chr11	33039616	33039931	33039792	316	16	LOC283267, TCP11L1	-22 f GGACATGCCCAGGCTGAGCCCTGTTG,-37 r GGGCATGTCCCCAGAGCCAGCAG
217	chr12	73857885	73858230	73858087	346	16	KCNC2	92 f AGGCATGTCCTGGCATGAAA
218	chr12	123324114	123324497	123324298	384	16	FAM101A	-3 f GGACTAGCCTGGGCAAGTTC
219	chr13	26386841	26387458	26387119	618	16		-17 r CTGCATGTCTGGGCACGCCC
220	chr13	33413117	33413469	33413288	353	16	RFC3	-82 f GGGCATGCCCACAGTGGATGGGAGCTGGACA
221	chr15	49944069	49944405	49944178	337	16	TMOD3	-3 f AGGCAAGTTTGAACAAGTTT,7 f GAACAAGTTTAGGACTAGATG,45 r AGACTAGTTACATAGCCCTGAGCCTGTTC,66 r GAACCAGATACTGGACAACTAGAGACTAGTTA
222	chr16	31192567	31193051	31192840	485	16	ITGAM	-83 f GGGCTAGCCTGGGCATGTCC,-69 r TCCCCTGCCTTCACCATGAGGACATGCCC
223	chr19	54467113	54467557	54467378	445	16	SLC6A16	97 f GTACTAGCTCAAGCTAGTCT,35 r AGATTAGCCCAGACATGTCC,99 r AATCTAGACTAGCTTGAGCTAGTAC
224	chr2	164518154	164518495	164518256	342	16		76 f AGACATGTCTGGGCAAGTCA
225	chr3	33484250	33484559	33484435	310	16		40 f GGGCATGCCCAGGCAAGACCCTGTGCATGTTC,45 f AGGCAAGACCCTGTGCATGTTC,34 r GGTCTTGCCTGGGCATGCCC
226	chr4	174140105	174140414	174140206	310	16	GALNTL6	7 f TGACATGTTAGCCAGCAGCCAGTCT,-5 r TAACATGTCAGGGCCTGTTT
227	chr5	41158333	41158697	41158542	365	16	C6	-26 f CCGCCAGTTTGCTCCTTACAGACATGTGC,-5 f GTGCATGCCTGGACATGTCC,-8 f AGACATGTGCATGCCTGGACATGTCC
228	chr5	141928677	141929076	141928843	400	16		45 f CATCATGCGATACACCTTTGTAACATGTCT,60 f TAACATGTCTGTACATGTAC
229	chr6	4329015	4329364	4329227	350	16		1 f CTTCCTGCCCTGACTGTTCCCTGACATGTCC,17 f TGACATGTCCTGACAAGTCT,27 f TGACAAGTCTAGACAGGCCT,19 r TGTCTAGACTTGTCAGGACATGTCA
230	chr6	5851293	5851642	5851460	350	16		-2 f AAGCATGTCCAGACTTGTCT,-7 f GGGCCTGTGAAGCATGTCCAGACTTGTCT,-14 r GGACATGCTTCACAGGCCCGTCT
231	chr6	31563094	31563460	31563359	367	16	HCG26, MICB	-3 f GGGCATGTCTGGGCAAGTCT,48 f GGGCATGTCTTAGGCAAGCCC,61 f AGGCAAGCCCCCCTGTGCAAGTTC
232	chr6	112415293	112415636	112415416	344	16		-4 f AGGCATGTCAGGGCCTGTCC
233	chr7	18426945	18427230	18427118	286	16		26 f GGGCATGCCTAGACATGCAT,41 f AGACATGCATCATAATGCCTTACCTTGTAC
234	chr8	79702259	79702400	79702313	142	16
235	chr8	103318078	103318439	103318166	362	16	RRM2B, UBR5	76 f CACCCAGTTGGAAGACATGCCT,87 f AGACATGCCTGGGCATGTCA
236	chr8	124693861	124694172	124693925	312	16		38 f AGACATGTCTGGGCTTGTCT,53 f GGGCTTGTCTAGAGGCCAATGAGGCCAGACT
237	chr1	50841881	50842178	50842019	298	15	FAF1	-12 f GCACTTGTCTGGACTAGCCC,-15 f GTACATGCACTTGTCTGGACTAGCCC,-19 f TACCAAGTGTACATGCACTTGTCTGGACTAGCCC,-28 f ATGCTAGTTACCAAGTGTACATGCACTTGTCT,-48 f AAGCAAGCTTATCAAGAATGCTAGTTA,-31 r GTGCATGTACACTTGGTAACTAGCAT,-61 r AAGCTTGCTTCAACCTGCCA,2 r CTACAAGAATGTGGCAGTGGGCTAGTCC
238	chr1	67963462	67963926	67963701	465	15	GNG12	-45 f AAACATGTCTGTCAAACATGTCT,-61 f AAACATGTCTGGATTTGAGGAAACATGTCT,-82 f AAACATGCCCTCACCACCTTTTAAACATGTCT,-99 f ACGCTAGCAAGGAAACATGCCC
239	chr1	111708968	111709299	111709165	332	15	C1orf88, LOC441897	-66 f TGGCATGTCTGGGCATGTAA,-78 r AGACATGCCACAGTACCAAGTGT
240	chr1	113107111	113107513	113107401	403	15		13 f GAACATGTCTGTGCATGTCA
241	chr1	200292415	200292758	200292614	344	15
242	chr10	33247546	33247880	33247775	335	15	ITGB1
243	chr11	28499339	28499675	28499443	337	15		-26 f TGACATGTCAGGGCCTGTCC,-36 f CAGCCAGTTCTGACATGTCA,-41 f GGACATGTCCAGCCAGTTCTGACATGTCA
244	chr12	55776143	55776485	55776299	343	15	NAB2, STAT6, TMEM194A
245	chr12	79696025	79696354	79696128	330	15	LIN7A	35 f GAACAAGCCCAAACTAGCCT,-91 r AAACAAGTCACTAGCCCAGCCC
246	chr13	99500767	99501131	99500844	365	15		-12 f GCGCTTGTTTGGGCATGCCC,-19 f GAACCTGCACAGGGCGCTTGTTTGGGCATGCCC
247	chr16	69695223	69695407	69695294	185	15	HYDIN
248	chr17	45803961	45804224	45804090	264	15	EME1, LRRC59, MRPL27, XYLT2	17 f CAACATGTTAAAACATGCCC
249	chr17	58423466	58423604	58423543	139	15	TANC2
250	chr17	58613019	58613392	58613320	374	15	TANC2	-29 f AGGCATGTAGAGACATGCCC,-90 f GCTCATGTCCTCCAGCCTGTTC
251	chr18	58390833	58391162	58390902	330	15	ZCCHC2	-13 f AGACATGTCTCAGCATGTCT
252	chr19	52427452	52427793	52427722	342	15	BBC3	-45 f GGACATGCCTGGGCAGACCCCATGCCA
253	chr2	153265979	153266305	153266183	327	15	ARL6IP6, PRPF40A	-30 f TGACATGCCTAGACATGTCT,-43 f GCCCTTGCCGCGCCCTGACATGCCT,-46 f CTTCCTGCCCTTGCCGCGCCCTGACATGCCT
254	chr2	193117610	193118030	193117814	421	15		-23 f CAGCCAGTATTTTGACTTGCAT,18 f AGCCATGCCTGGACAAGTTT,28 f GGACAAGTTTGAAACATGTTT
255	chr21	18002624	18003113	18002861	490	15		-27 f GGGCATGTCATGGGCATGTCC,-9 f GGGCATGTCCTTAATCTTGTCCTGAGGCATGTCA,2 f AATCTTGTCCTGAGGCATGTCATGGGCATGTCC,8 f AGGCATGTCATGGGCATGTCC,-15 r GGACAAGATTAAGGACATGCCC
256	chr22	36624730	36625067	36624864	338	15	EIF3L, MICALL1	33 f TGGCATGTTCTAGGCATGCCT,47 r CTCCTTGCTGGGCCAGAGGCATGCCT
257	chr3	30110060	30110369	30110242	310	15		40 f GGGCATGTTTAGGCAAGTCC,51 f AGGCAAGTCCCCTGTGCAAGTTC
258	chr3	104175936	104176168	104176018	233	15		65 f CAACATGTCCAAACATGTCT
259	chr4	134530879	134531196	134531001	318	15		-14 f GGGCAAGCTGTAACATGCCC,-27 f CAGCAAGAATAAGCAGGGGCAAGCTG,-4 f TAACATGCCCCTGCTTGCTG,-45 f GAACTTGCTGAGCTGTGGGCAGCAAGAAT,-61 f AGACAAGAACACAGAACTTGCTG,-9 r CAGCAAGCAGGGGCATGTTACAGCTTGCCC
260	chr4	153399614	153399900	153399792	287	15		-24 r GGGCATGTCCACTCAAGGAGCCCTGCTG
261	chr5	58633416	58633753	58633593	338	15	PDE4D	8 f GGATATGTCCAGGCATGCTC
262	chr5	72286824	72287135	72286880	312	15	FCHO2	-9 f TGGCATGTTAAGACTTGTTT,7 r CAACTTGAACATTTTGGAAAAAGAAACAAGTCT
263	chr6	36758252	36758593	36758466	342	15	CDKN1A	-59 f CTGCAAGTTGGGACTTGTCC
264	chr6	72134002	72134624	72134327	623	15	MIR30C2, hsa-mir-30c-2	18 f GAGCCAGCACAGGGGGCTTGTCT,30 f GGGCTTGTCTGGGCATGCCC
265	chr6	102953649	102953845	102953711	197	15		18 f CTACTTGACATGTCCAAACAAGTCC,21 f TGACATGTCCAAACAAGTCC
266	chr6	106652863	106653407	106653157	545	15	PRDM1	3 f GTGCAAGTCTGGACATGTTT
267	chr6	120128007	120128201	120128155	195	15
268	chr6	159593983	159594235	159594139	253	15	FNDC1	-21 f CTTCATGTCCTCACATGCCC
269	chr7	12563711	12564019	12563849	309	15	SCIN	-83 f TGGCATGTCTGGGCATGTAA
270	chr7	91073028	91073365	91073115	338	15
271	chr7	115687348	115687583	115687427	236	15	TES
272	chr7	137766711	137767122	137766916	412	15		53 f AGACACGTCTAGGCAAGTCA
273	chr8	20219268	20219619	20219500	352	15
274	chr8	22981860	22982201	22981984	342	15	TNFRSF10B
275	chr8	94832564	94832849	94832632	286	15	C8orf39, RBM12B, TMEM67
276	chr8	95072452	95072605	95072534	154	15		-79 r CCCCTTGTTTTCTGGGGTTTGCCTGGGCATGTCT,-86 r GGGTTTGCCTGGGCATGTCT
277	chr8	100503866	100503987	100503944	122	15	VPS13B
278	chr8	102135463	102135758	102135707	296	15
279	chr1	67384864	67385166	67384966	303	14	C1orf141, IL23R	27 f CTACCAGATCTTTAGACATGCCC,45 f AGACATGCCCAGAGAAGACCGAAACCAAGATG,62 f AACCAAGATGTTCAACATGTCC,73 f CAACATGTCCAGACAAGTAA,85 r TCTCTAGTCTTAGATTTACTTGTCT
280	chr1	97843889	97844104	97843980	216	14	DPYD
281	chr10	11920354	11920716	11920483	363	14	C10orf47
282	chr10	13840520	13840836	13840688	317	14	FRMD4A
283	chr10	24617754	24618052	24617862	299	14	KIAA1217, MIR603, hsa-mir-603	99 f GGGCATGCCCATACATGTTT
284	chr12	66722280	66722602	66722410	323	14		-80 f GGGCATGTTTGGTGAGGTGGTGGTGACAGGCCT,-96 f AGTCATGTCTGGGCATGTTT
285	chr13	109573297	109573629	109573394	333	14		29 r GGGCATGCCCAGGCACGTCT,39 r CACCATGAACAGGGCATGCCC
286	chr15	91146539	91146879	91146692	341	14		-26 f CAACATGCCCGGCTGGGGCCATGCTC,-39 f AGGCATGTGCCAACATGCCC
287	chr16	76587132	76587519	76587328	388	14	VAT1L	64 f GCTCTTGTTGTGCCCTGACTTGCCC,82 f TGACTTGCCCGGACACGTCTGAACATGCTT,87 f GGACACGTCTGAACATGCTT
288	chr17	22682517	22682830	22682623	314	14	WSB1	-77 f GGGCATGTCCTCACAAGTTG,-89 f TCCCATGTGTTCTGGGCATGTCC,-94 f GCACCTGCTTTCCCATGTGTTCTGGGCATGTCC
289	chr17	39585741	39586164	39586044	424	14	ASB16, C17orf53	-61 f AGACATGCCAGTACATGTGC
290	chr17	57597109	57597217	57597175	109	14
291	chr18	7723586	7723948	7723877	363	14	PTPRM	-17 f GGGCATGCCCAGGCAAGCCC,-30 f CCTCCAGTCCACTGTGGGCATGCCC,-6 f AGGCAAGCCCCCTGGGCAGGTTC
292	chr18	21367208	21367498	21367329	291	14		-23 f GGGCTTGCCTAAGACATGCCC,-35 f GAACTTGCATGAGGGGCTTGCCT,29 f TTACTTGCCCAGACATGCCC
293	chr19	37667794	37668128	37667978	335	14	DPY19L3
294	chr2	52576581	52576805	52576721	225	14
295	chr2	215710788	215711040	215710912	253	14	ABCA12	21 f GGGCATGTTAAGACTCGCTC
296	chr20	3822136	3822452	3822252	317	14	MAVS, PANK2	20 f TAGCATGCCAGGGAGACCTTTGGGGCTTGTTG,4 f AGGCATGTTGTAGCATGCCA,93 f TAGCTTGACAACACTAGCCT
297	chr20	6030072	6030430	6030234	359	14	FERMT1	-54 f AAACATGTCTAAACAAGTCT,-65 f AAATATGTTTGTAAACATGTCT,-38 r CTTCATGACCAACCATCCTTGCAGACTTGTTT
298	chr20	29729948	29730357	29730128	410	14	BCL2L1	55 r GAGCTAGAGCGTGGAAAGATCTAGCCTTGCCC
299	chr20	35456669	35457050	35456868	382	14	SRC	6 f GGGCATGCCTGTGCGTGTATGGACATGTGG,-15 r AGGCATGCCCATGCCCAGTAGCCACACGCTC
300	chr21	35239200	35239661	35239400	462	14	RUNX1
301	chr3	5011627	5011960	5011869	334	14	BHLHE40	-59 f GCTCAAGTCCCAGCCAGCCC,-74 r GGACTTGAGCCGGTGGCTTGGAACATGCTG,-94 r GAACATGCTGGGACAGTGAGCGCCTTGTCT
302	chr4	147195326	147195663	147195441	338	14		12 f GGGCATGCTGAGACTTGTTT,6 f TACCCTGCTCAGGGCATGCTGAGACTTGTTT
303	chr4	157627777	157628074	157627839	298	14		-9 f GGGCTTGCCTAAACATGCCC
304	chr4	157796902	157797170	157797018	269	14		100 f AGACATGTACAGGCATGCAC
305	chr4	191079515	191080525	191080258	1011	14	FRG1
306	chr5	40637057	40637343	40637283	287	14		-15 f AAACATGTTGAGACATGTTG
307	chr5	56826316	56826560	56826480	245	14	ACTBL2	-15 f GGGCTAGTCGAGGCATGCAA,-28 r CGACTAGCCCTCTTGGAACCCTGCCC
308	chr5	72568207	72568409	72568312	203	14		-7 f AGACATGTCTGCACATGTTC
309	chr5	113038681	113039009	113038935	329	14		-23 f GGGCATGTCCGGGCAAGTCA,57 f GTGCAAGTTCCCTTATCTGTGCTTGCAG
310	chr6	134558621	134558857	134558663	237	14	SGK1
311	chr6	137276531	137276798	137276625	268	14	PEX7, SLC35D3
312	chr6	147407222	147407381	147407313	160	14		-60 f GGACATGTTCAGGCATGCTG,-70 f ATGCTTGCTTGGACATGTTC,-47 r AGCCTAGATATTTGTCCCAGCATGCCT
313	chr6	151886954	151887142	151887045	189	14	C6orf97	16 f GGGCAAGCCCCCCTGTGCAAGTTC,4 f AGGCATGTCTGGGCAAGCCC
314	chr6	166681564	166681912	166681765	349	14	BRP44L, SFT2D1	23 f TAACCTGTTTTCAGAAGAGACAAGATT
315	chr7	11088907	11089218	11089139	312	14	PHF14	-55 f CTACATGCCCAGGCATGCCA
316	chr7	80133003	80133141	80133076	139	14	CD36	-71 f TGGCTTGTCTTGACATGTCA
317	chr7	91515141	91515446	91515334	306	14	AKAP9
318	chr8	100224273	100224364	100224298	92	14	VPS13B
319	chr8	127078094	127078283	127078146	190	14
320	chr8	131706297	131706404	131706360	108	14		-47 f GTGCAAGTTTAGAAACCAGTTA
321	chr9	98970348	98970665	98970490	318	14		-15 f GAACCTGCACAGGGGCTTGCCT,-4 f GGGCTTGCCTGGACATGCCA
322	chr9	109540114	109540403	109540303	290	14		57 f AGGCATGCCCAGGCAGGAACCTAGCTC,54 r GTTCCTGCCTGGGCATGCCT
323	chrX	131839806	131840190	131840109	385	14	HS6ST2	-26 f AGGCAAGCCCCCTGTGCAGGTTC,-37 f GGGCATGCCCAGGCAAGCCC
324	chr1	6056953	6057291	6057088	339	13	KCNAB2	-34 r ACACATGTCTGGGCGTGTGC
325	chr1	89040222	89040521	89040420	300	13	PKN2	-81 f GGGCCTGTCCAGACATGCTT,-86 f AGACTTGCCTGGGCCTGTCCAGACATGCTT,-84 r ACTCAAGCATGTCTGGACAGGCCCAGGCAAGTCT
326	chr1	93461566	93461746	93461649	181	13	CCDC18	-11 f CAACATGCCTCAACTTGTTC,-22 f GTTCATGTCTCTCAACATGCCT
327	chr10	67045172	67045359	67045281	188	13		-39 f GGGCCTGTCCAGACATGCCT,-44 f AGACTTGCCTGGGCCTGTCCAGACATGCCT
328	chr10	86274821	86275037	86274945	217	13	FAM190B	-7 f GACCTTGCACAGTGGGGCTAGCCT,5 f GGGCTAGCCTGAGACATGCCC,57 f AGATTTGTCTAGACATGCCT
329	chr10	121019895	121020069	121020029	175	13	GRK5
330	chr11	8883366	8883626	8883474	261	13	C11orf16, C11orf17, ST5
331	chr11	13700021	13700163	13700102	143	13	FAR1
332	chr11	84474558	84474738	84474621	181	13	DLG2
333	chr11	110886257	110886608	110886449	352	13	BTG4, C11orf88, MIR34B, MIR34C, hsa-mir-34b, hsa-mir-34c	36 f AGGCATGCCTAGACATGAAC,19 r AGGCATGCCTGGAGACCAGGGAGACCCATGATT
334	chr11	119072447	119072768	119072506	322	13	PVRL1	-12 f TGACATGTCCCAGAGACACAGCTTGAGT,-26 f TGCCCTGTCCTGACATGTCC
335	chr12	89152513	89152693	89152603	181	13		-49 f GGACTTGCCTAAACATGCCC,-63 r AGGCAAGTCCCCTGTGCACAACCAGCTG
336	chr13	63181579	63181708	63181650	130	13
337	chr13	83413965	83414279	83414105	315	13		-98 f TAACTTGCCCAGACATGCCT
338	chr14	34732427	34732693	34732523	267	13	KIAA0391
339	chr15	29230234	29230610	29230408	377	13		-59 f TGACTTGCCCAGACATGCCT
340	chr16	25487916	25488214	25488087	299	13		-55 f TTACCTGTGCAGCTGTGGGCATGTCT,-93 f GGGCATGTATGGGCAAGTCA,-42 r GGGTTTGCCTAAGACATGCCC
341	chr16	74077273	74077565	74077485	293	13	CHST6	97 f GTGCCTGTCAAGGCATGCCC
342	chr16	88052258	88052943	88052507	686	13	ANKRD11	38 f TGGCAAGTTCAGACATGTTC
343	chr18	55007422	55007645	55007526	224	13		-68 f GGGCATGCCCAGGCAAGCCA,-72 f GCACATGTGGGCATGCCCAGGCAAGCCA
344	chr19	17874623	17874980	17874732	358	13	SLC5A5	-55 f AGGCATGTCTCTGCATGCCT
345	chr2	238513204	238513567	238513440	364	13		-4 f GGGCATGTCTGGGCAAGTCA
346	chr22	29694006	29694331	29694136	326	13	MORC2, TUG1
347	chr3	33491952	33492261	33492155	310	13
348	chr3	36949245	36949588	36949431	344	13	TRANK1
349	chr3	112166346	112166475	112166425	130	13		-38 f ATGCTTGCTTGGACTGGTTCAGGCATGCCA,-20 r AGCCTAGATATTTGCCTTGGCATGCCT,-43 r GAACCAGTCCAAGCAAGCAT
350	chr3	135542967	135543243	135543138	277	13	AMOTL2	-14 f GGGCTAGCCTGATGGAGCATGACAAGCCA,-28 f GAACATGCCTGGGCTAGCCT,-32 f CTACATGTGAACATGCCTGGGCTAGCCT,-16 r TGTCATGCTCCATCAGGCTAGCCC
351	chr3	165467069	165467201	165467162	133	13
352	chr4	78484066	78484320	78484165	255	13		-90 r AGCCTTGCGTGATGGCAAGATC
353	chr4	153493119	153493373	153493309	255	13	FBXW7	-78 f GGACATGCTCAGGCACGTCA
354	chr4	178080615	178080885	178080812	271	13
355	chr4	190778127	190778417	190778379	291	13
356	chr4	191130945	191131552	191131227	608	13	FRG1, TUBB4Q
357	chr5	39324128	39324249	39324172	122	13	C9
358	chr5	81187263	81187581	81187310	319	13		60 f TAACATGTTTTTACATGTTT
359	chr5	112342729	112342924	112342852	196	13	DCP2
360	chr5	115882166	115882353	115882316	188	13	SEMA6A	-86 f AGGCATGCCTAGGCGTGTCA,-98 f CACCCAGCCCTGCAGGCATGCCT,-82 r ATGCTAGAGTGACACGCCTAGGCATGCCT
361	chr6	31412945	31413346	31413066	402	13	HLA-B	32 f GGACATGTCTGGGCATGTCC,49 r CCCCTAGTCTGCCTGGATCTGCCTGGACATGCCC
362	chr6	79204588	79204817	79204781	230	13
363	chr6	122494858	122494985	122494933	128	13
364	chr8	33106741	33107054	33106853	314	13
365	chr8	50185537	50185838	50185702	302	13		-30 f GGGCTTGCCTAAGACATGCCC,22 f TGACTTGTCCAGACATGCCC
366	chr9	33550300	33550619	33550388	320	13		18 f TGGCATGTCCAGGCAAGCCC,29 f AGGCAAGCCCCTGTGCAGGTTC
367	chr9	102125428	102125537	102125493	110	13	TEX10
368	chr9	126397375	126397627	126397543	253	13	NR6A1
369	chr9	129097175	129097430	129097281	256	13	GARNL3	26 f GAACATGTACTTACATGCCACAGGCATGTCA,31 f TTACATGCCACAGGCATGTCA,21 r TGGCATGTAAGTACATGTTC
370	chrX	46703087	46703453	46703311	367	13	PHF16	-13 f AAACCTGACCAACTACCATGAGAACAAGTCT,3 f GAACAAGTCTGGGCTAGCCT
371	chr1	23016653	23016902	23016703	250	12	EPHB2
372	chr1	43448927	43449159	43449036	233	12	WDR65
373	chr1	51314868	51314934	51314903	67	12
374	chr1	98754674	98754729	98754703	56	12		-63 f TGGCATGTCTGGACTTGCCC
375	chr1	205947365	205947601	205947409	237	12	CR1L	53 f GGGCATGTTGGTGCATGCCT
376	chr1	221962447	221962770	221962602	324	12	CAPN2	-20 f GTACCTGCCCATCAGGCAGCATGCCC,-7 f CAGCATGCCCAGACTTGCAA
377	chr10	16278892	16279151	16279023	260	12		28 f TGACATGCCCAAACATGCCT
378	chr10	17329316	17329572	17329427	257	12	VIM	65 f TGACTTGTCCAGACATGCCT,7 f GAACTTGAACAAGGGGGTTGCTTGAGACATGCCT,10 r AGGCATGTCTCAAGCAACCCCCTTGTTC
379	chr10	22958333	22958532	22958412	200	12	PIP4K2A
380	chr10	80134017	80134347	80134114	331	12
381	chr10	125082130	125082306	125082173	177	12
382	chr11	1808423	1809063	1808724	641	12	SYT8, TNNI2	17 f ACACTTGCTGCCTGACCAGCCC
383	chr11	62741010	62741323	62741239	314	12	SLC22A25
384	chr12	18175414	18175625	18175505	212	12
385	chr12	39025703	39025816	39025754	114	12	LRRK2
386	chr12	107720943	107721298	107721100	356	12	SSH1
387	chr12	118292197	118292459	118292330	263	12	CCDC60	-30 f CAACATGCCTGAACCTGTCC,-40 r AGGCATGTTGGAACACGTTA
388	chr13	39857714	39857957	39857780	244	12	LOC646982	39 r GGACAAGTTGAGACACGCCT
389	chr13	47628714	47628928	47628811	215	12		-2 f GGCCTTGTCTGAGCATGCCC,-8 f GAACTTGCCCAGGGCCTTGTCTGAGCATGCCC
390	chr13	59957868	59957962	59957901	95	12	TDRD3	58 f TCTCATGTCCAAGTGGATAGCAGAGAACTTGATC,80 f GAACTTGATCGAAGAAAAACATTGCAAGTTA
391	chr14	65641026	65641202	65641107	177	12		26 f GAACCTGCCCAGAGCCTTGTCTGAACATGCCC,32 f AGCCTTGTCTGAACATGCCC
392	chr14	67427379	67427490	67427424	112	12	RAD51L1
393	chr15	41519153	41519421	41519329	269	12	TP53BP1
394	chr16	13641187	13641497	13641394	311	12
395	chr16	75345425	75345587	75345547	163	12
396	chr17	23633818	23634044	23633987	227	12	FLJ40504	-14 f AGGCATGCACCAACATGCCT
397	chr17	69122136	69122431	69122195	296	12	SDK2	23 f AAACATGTCCTGGGCATGTTT,7 f AGGCTAGACTGGAGGTTGGGGAAACATGTCC
398	chr17	76282431	76282762	76282696	332	12	RPTOR	-17 f CTTCAAGCCTGGTCCCAGGGGCAGGCATGCCC,-1 r GGCCATGCCCGGGCATGCCT
399	chr18	42711357	42711653	42711527	297	12	PIAS2	1 f TGACATGCCCAAACACGTCT,3 r GTACAAGACGTGTTTGGGCATGTCA
400	chr19	54150176	54150455	54150306	280	12	BAX, DHDH, FTL, GYS1	-21 f AGCCAAGCCCCCGGGCAGGCCCGGGCTTGTCG,-15 r CGACAAGCCCGGGCCTGCCC
401	chr2	17860514	17860701	17860604	188	12	MSGN1	-7 f AGGCATGTTCCGGGCATGTCT
402	chr2	57046401	57046503	57046444	103	12		28 f ATACTTGTATTCTCCTATTGGACATGCTT
403	chr2	88618914	88619161	88619061	248	12	C2orf51, EIF2AK3	-70 f AAGCTAGCCCTTCTCCCTGCTT,64 f AGGCATGCCTAGGCATGCCT,77 f AGGCATGCCTTCCCTCCTGCCTAGTTA
404	chr2	99468294	99468484	99468386	191	12	REV1
405	chr2	134820825	134821026	134820963	202	12	MGAT5
406	chr2	178427271	178427373	178427318	103	12	PDE11A
407	chr2	190158500	190158576	190158543	77	12	SLC40A1	-19 f ATTCAAGCCTAGACTTGTCT,-8 r GGCCTTGCAATCAGACAAGTCT
408	chr2	216558845	216559045	216559004	201	12	MREG
409	chr20	25852837	25853100	25852923	264	12
410	chr3	23970929	23970990	23970963	62	12	NR1D2
411	chr3	33680291	33680366	33680323	76	12	CLASP2
412	chr3	38274084	38274386	38274251	303	12	OXSR1, SLC22A13
413	chr3	107331824	107331901	107331861	78	12
414	chr4	38248066	38248351	38248129	286	12
415	chr4	76927082	76927278	76927244	197	12	USO1
416	chr4	113199444	113199580	113199525	137	12
417	chr4	136911060	136911202	136911160	143	12
418	chr4	160411560	160411824	160411658	265	12	RAPGEF2
419	chr4	166969573	166969651	166969617	79	12
420	chr5	39108127	39108213	39108187	87	12	RICTOR
421	chr5	74873496	74873647	74873620	152	12	POLK
422	chr5	74900707	74900882	74900764	176	12	POLK
423	chr5	108893845	108893911	108893872	67	12		-42 f GGGCATGTGCCAACATGCCT,99 f AGGCATGAACCACTGCGCCTGGCCAGTCC,18 r TGACCAGCCTGAACAAGACA
424	chr6	3558214	3558499	3558327	286	12
425	chr6	113808947	113809033	113808977	87	12
426	chr6	122025076	122025151	122025115	76	12
427	chr6	168023530	168023803	168023722	274	12	MLLT4
428	chr7	24977526	24977803	24977687	278	12	OSBPL3
429	chr7	43583528	43583855	43583763	328	12	HECW1, STK17A	15 f GGGCATGCTCAGGCAAGTCC,2 f CCTCCAGTTCACTGCGGGCATGCTC,26 f AGGCAAGTCCCCTGTGCAGGTTC
430	chr7	97237450	97237755	97237563	306	12
431	chr7	144954426	144954691	144954592	266	12
432	chr7	151400480	151400845	151400611	366	12	GALNT11	15 f AGGCATGTCCCAGCTTGCAG
433	chr8	55274476	55274767	55274553	292	12		-83 f AGGCATGTGCCAACATGCCC,-30 r AGACCAGCCTGGGCAACATGGCAAAACCTTGTCT
434	chr8	69221582	69221667	69221626	86	12	PREX2
435	chr8	80199019	80199105	80199059	87	12		79 f TGACATGCCCAAACATGCCT
436	chr9	4016353	4016494	4016455	142	12	GLIS3
437	chr9	94790288	94790538	94790389	251	12	FGD3	45 f CCTCCAGTCCATTGTGGGCATGCCC,58 f GGGCATGCCCAGGCAAGACC,64 r GAACCTGTGCAGGGTCTTGCCTGGGCATGCCC
438	chr9	111042618	111042911	111042783	294	12	EPB41L4B
439	chr9	134187392	134187577	134187504	186	12	SETX
440	chrX	107252792	107253309	107252964	518	12	ATG4A	-48 f AGACATGCCCCAACATGTAC
441	chrX	113200934	113201244	113201047	311	12		-45 f GAACTTGCACAAGGGGGCTTGCCT,-63 f CAGCCTGCTGGCACAGATAAGGGAACTTGCAC,19 f TGACTTGCCCAGACATGCCC,3 f AGACAAGAAAGGCTACACAGCTGACTTGCCC
442	chr1	25631785	25632028	25631962	244	11	RHCE, TMEM57
443	chr1	43730555	43730716	43730607	162	11
444	chr1	45038123	45038223	45038176	101	11	BEST4, BTBD19, PLK3, PTCH2, TCTEX1D4	19 f TAACATGCCCGGGCAAAAGCGAGCGC
445	chr1	64390957	64391019	64390991	63	11	ROR1
446	chr1	118275909	118276129	118276054	221	11	GDAP2, WDR3
447	chr1	118379470	118379695	118379646	226	11	SPAG17
448	chr1	164121122	164121273	164121180	152	11	UCK2
449	chr1	201238477	201238668	201238596	192	11	TMEM183A, TMEM183B	22 f CCACTTGTATGTTAGGTACTAACTAGTCT
450	chr1	205847387	205847475	205847419	89	11	CR1
451	chr1	233138887	233139010	233138968	124	11
452	chr1	239842465	239842596	239842541	132	11	CHML, KMO, OPN3	-34 f CAGCTTGCTCTCTGACCTGCTT,-49 r GAGCAAGCTGACCTCATAATCCATGCTG
453	chr10	5781975	5782221	5782185	247	11	C10orf18
454	chr10	8059355	8059475	8059436	121	11	TAF3
455	chr10	125954566	125954643	125954602	78	11
456	chr11	3593828	3594156	3593989	329	11	TRPC2	14 f GGACATGTCCGGGCCTGCCT
457	chr11	67680572	67680909	67680663	338	11	SUV420H1
458	chr11	70167501	70168025	70167758	525	11	SHANK2	46 f GGTCCTGTTTCAGAGCTAAGGAAACATGCTG,62 f AAACATGCTGGGACTTGCCC
459	chr11	86629100	86629175	86629140	76	11	TMEM135
460	chr11	119401007	119401186	119401054	180	11		-5 f AGACATGTCTGTGCATGCCT,6 f GTGCATGCCTGTAGTCCAAGCTA
461	chr12	7306584	7306840	7306690	257	11
462	chr13	47831244	47831339	47831276	96	11	RB1
463	chr14	91318654	91318928	91318696	275	11	TC2N
464	chr14	91639587	91639821	91639683	235	11	ATXN3, CPSF2, NDUFB1	-19 f TCCCAAGTCTACAGGCATGTGC,-8 f AGGCATGTGCTAACACGCCC
465	chr15	19375095	19375280	19375227	186	11	NF1P1
466	chr15	99071211	99071414	99071333	204	11
467	chr17	16053271	16053461	16053397	191	11	NCOR1, PIGL	95 r AGGCATGAGCTACCATGCCT
468	chr17	78046946	78047718	78047136	773	11	NARF
469	chr18	41903403	41903710	41903498	308	11	ATP5A1, PSTPIP2
470	chr19	37461271	37461501	37461358	231	11
471	chr2	25638185	25638382	25638335	198	11	DTNB
472	chr2	160511620	160511794	160511751	175	11	PLA2R1
473	chr2	176632458	176632651	176632563	194	11
474	chr2	206635231	206635341	206635273	111	11	INO80D
475	chr2	208126633	208126733	208126670	101	11	CREB1
476	chr20	18210722	18210992	18210923	271	11	ZNF133
477	chr20	18781079	18781326	18781185	248	11		-23 f ATACATGTCCAGGCTAGCCC
478	chr20	33776396	33776653	33776440	258	11	RBM39
479	chr21	28634242	28634491	28634435	250	11
480	chr22	45904224	45904556	45904380	333	11	TBC1D22A
481	chr3	20094708	20094864	20094771	157	11	KAT2B
482	chr3	97879745	97879826	97879781	82	11
483	chr3	182157551	182157770	182157668	220	11	FXR1	65 f TAGCAAGACAGCATATCATGTACATGCTT
484	chr3	189690259	189690457	189690393	199	11	LPP
485	chr4	3408410	3408725	3408639	316	11	HGFAC, RGS12
486	chr4	17630201	17630293	17630255	93	11	LCORL
487	chr5	135397494	135397736	135397602	243	11	TGFBI	-24 f GAACATGTCTGGGACCTGCGT,-34 f ATGCATGTGCGAACATGTCT,-20 r TCCCTAGCACGCAGGTCCCAGACATGTTC
488	chr5	140766927	140767107	140767049	181	11	PCDHGA1, PCDHGA10, PCDHGA11, PCDHGA2, PCDHGA3, PCDHGA4, PCDHGA5, PCDHGA6, PCDHGA7, PCDHGA8
489	chr5	147646992	147647207	147647040	216	11	SPINK5L3
490	chr5	167070513	167070699	167070655	187	11	ODZ2
491	chr6	5407824	5408019	5407901	196	11	FARS2
492	chr6	43213135	43213376	43213251	242	11	PTK7
493	chr6	65954979	65955232	65955105	254	11	EYS
494	chr6	95478528	95478770	95478644	243	11
495	chr7	133947173	133947287	133947248	115	11
496	chr7	152061583	152061915	152061810	333	11		-19 f AGACATGTCTCAGCAGGCTA,-29 f GGTCATGTTCAGACATGTCT
497	chr8	53000358	53000505	53000453	148	11		-24 f GGGCATGTCCAGACAAGGCCCTGGGCATGTTC,-43 f CCCCCAGTCCATTGTGGGCATGTCC,-30 r GGCCTTGTCTGGACATGCCC,-46 r GGACATGCCCACAATGGACTGGGGGCCTGCCT
498	chr9	103431210	103431361	103431289	152	11	GRIN3A	54 f AAACATGTATACATTTATTTAAATGCCATGATT,-8 r CCACTTGCCATATGAGCATTTGCCTTGTTT
499	chr9	138141373	138141697	138141553	325	11	C9orf69, NACC2	-53 f CGGCATGCCCGGGCACGCTG
500	chrX	99756668	99756986	99756781	319	11	TNMD, TSPAN6
501	chr1	5967222	5967454	5967307	233	10	NPHP4
502	chr1	25171430	25171712	25171481	283	10	RUNX3	72 f GGACTTGCCTGGGCTTGCAT,56 r AGGCAAGTCCCTTTTCCTCTCTCAGCCTGTTT
503	chr1	37338673	37338856	37338745	184	10		46 f GAACATGCCTGGGCTAGCCC,-66 r AAGCAAGTCACATGACCAAGCAC
504	chr10	49507773	49507984	49507918	212	10
505	chr11	20447458	20447568	20447498	111	10	PRMT3
506	chr11	65006604	65006753	65006664	150	10	MALAT1	-58 f GATCAAGCCTCTAGATCTAATCACTTGTTT
507	chr11	91876184	91876270	91876229	87	10	FAT3
508	chr12	52278594	52278779	52278669	186	10	ATF7
509	chr13	25328536	25328774	25328605	239	10	ATP8A2
510	chr13	93249477	93249585	93249534	109	10	GPC6
511	chr14	26127912	26127987	26127950	76	10	NOVA1
512	chr14	33621060	33621167	33621116	108	10
513	chr14	88358515	88358694	88358596	180	10	TTC8
514	chr15	41275493	41275648	41275593	156	10	CCNDBP1, EPB42, TMEM62
515	chr15	43577186	43577415	43577257	230	10	C15orf21, SLC30A4
516	chr15	72225181	72225352	72225252	172	10	ISLR2, LOC283731
517	chr16	26153036	26153377	26153150	342	10
518	chr16	28818935	28819205	28819033	271	10	ATP2A1, RABEP2	-44 f GGACATGTTGGTGCATGCCT
519	chr16	73458968	73459231	73459172	264	10	WDR59	91 f TGACATGCCAAGACACGCCC
520	chr17	26514876	26515019	26514936	144	10	NF1	-66 r TACCTAGTATTGTTTTTTAAAGCCTGCTC
521	chr17	38367132	38367223	38367182	92	10	AARSD1, RUNDC1
522	chr17	75747079	75747236	75747134	158	10	CARD14, EIF4A3
523	chr18	4093214	4093428	4093380	215	10		-93 r CACCAAGCTCCTGAACAAGATA
524	chr18	42816796	42816897	42816848	102	10	KATNAL2, TCEB3B, TCEB3C, TCEB3CL
525	chr18	61639226	61639462	61639299	237	10	CDH7
526	chr18	68079130	68079303	68079179	174	10
527	chr19	13625862	13626051	13626000	190	10		-99 f GGACATGCCCAGACTAGCCC,81 r TTACTTGCTCACTGCCTTACTTGCTG
528	chr19	17430705	17430985	17430749	281	10	NXNL1, SLC27A1	25 r AGACCAGCTTGGGCAACACAGCAAGACA
529	chr19	47056299	47056602	47056348	304	10	CD79A, DMRTC2, LYPD4, RPS19	-4 r GGGCATGTCCGGGCCTGCCG
530	chr19	58490084	58490703	58490397	620	10	BIRC8	-46 f GGGCATGTCTAGGCCTGTCC,-56 f GGACATGCCTGGGCATGTCT,-66 f CTGCAAGCTGGGACATGCCT,-41 r TGGCCTGTCCGGACAGGCCTAGACATGCCC,-54 r GGCCTAGACATGCCCAGGCATGTCC
531	chr2	23444187	23444452	23444257	266	10	KLHL29
532	chr20	21331707	21331843	21331802	137	10	NKX2-4, XRN2
533	chr21	25971383	25971516	25971449	134	10	JAM2
534	chr22	23076322	23076413	23076365	92	10	CYTSA
535	chr22	43386815	43387080	43386968	266	10		-38 f GGACATGCCTGAGCATGTCT
536	chr22	48671159	48671444	48671299	286	10	ALG12, ZBED4	81 f AAACTAGATCTATTCAGGCATGTTC,94 f AGGCATGTTCTAACAAGTTA
537	chr5	176428386	176428519	176428442	134	10	FGFR4, ZNF346
538	chr5	178262123	178262378	178262286	256	10	ZFP2, ZNF354B
539	chr6	37965675	37965799	37965755	125	10	ZFAND3	-57 f TGACATGTTAAGACGTGTTC,75 r CTACATGTCCTTTTTTAAAATACCTGTTT
540	chr6	41922271	41922388	41922333	118	10	USP49
541	chr6	41968110	41968271	41968168	162	10	MED20, USP49
542	chr7	66447216	66447558	66447493	343	10		-72 f TGACTTGCCTAGACATGCCC
543	chr7	135114325	135114442	135114381	118	10
544	chr7	140991781	140991925	140991842	145	10	AGK, KIAA1147
545	chr8	6587101	6587393	6587197	293	10	AGPAT5
546	chr8	42726220	42726391	42726251	172	10	CHRNA6, CHRNB3	23 f TCACATGCCAGCCTGGGCGTCACAGCAAGACT,25 f ATGCCAGCCTGGGCGTCACAGCAAGACT
547	chr8	139086104	139086418	139086320	315	10
548	chr9	90324620	90324838	90324692	219	10	NXNL2
549	chr9	99491544	99491801	99491583	258	10	NCBP1, XPA
550	chrX	150462825	150463138	150463058	314	10	PASD1	-10 f GCTCCAGTCCACTGTGGGCATGCCC,19 f AGACAAGTCCTGGGCAGATTTCTTCACCTGCAC,3 f GGGCATGCCCAGACAAGTCC,48 r CCACAAGTTTTTACATCAGATGCTTGTGT
		end of list 550
