# Supplementary material for: Cell Context Dependent p53 Genome-Wide Binding Patterns and Enrichment at Repeats
Source: PLoS One. 2014 Nov 21;9(11):e113492. doi: 10.1371/journal.pone.0113492 (PMC4240582; doi:10.1371/journal.pone.0113492)
Supplement: Table S3 — List of 189 high-confidence HCT116 p53 ChIP-seq peaks overlapping high-confidence IMR90 p53 ChIP-seq peaks. (XLSX) [file pone.0113492.s005.xlsx]

## Sheet: Table S3
Table S3.
List of 189 high-confidence HCT116 p53 ChIP-seq peaks overlapping high-confidence IMR90 p53 ChIP-seq peaks.
Peak ID		Assigned based on the peak hight
Chrom,Start, Stop		Peak coordinates in hg18
Max_pos		Position on the chromosome where the peak maximum is observed
Width		The width of the peak in nt (distance from Start to Stop)
Peak_height		Number of overlapping ChIP-seq fragments at the peak maximum
RefSeq gene		Annotated genes found within 20kb of a peak maximum
	Peak ID	chrom	start	stop	max_pos	peak_height	RefSeq_gene
1	2	chr17	65114778	65115463	65115115	69
2	3	chr16	20784478	20785137	20784799	65	DCUN1D3, LOC81691
3	4	chr1	232820648	232821266	232820964	63	IRF2BP2
4	5	chr8	29683753	29684391	29684059	62
5	6	chr8	143893727	143894598	143894251	57	GML
6	7	chr1	142721228	142722672	142722254	50
7	8	chr4	123938687	123939333	123938982	49
8	9	chr6	36751887	36752516	36752225	49	CDKN1A
9	11	chr4	84310923	84311623	84311299	48
10	10	chr4	77921781	77922572	77922279	48	SHROOM3
11	13	chr4	78472884	78473598	78473279	47
12	12	chr1	242965222	242965864	242965549	47
13	15	chr2	70677399	70678053	70677746	46
14	16	chr5	57793550	57794143	57793860	46	PLK2
15	14	chr1	179370679	179371243	179370984	46
16	17	chr1	212679295	212679865	212679580	45	PTPN14
17	18	chr12	19475908	19476580	19476255	45	AEBP2
18	19	chr5	57166696	57167284	57166991	45
19	21	chr14	50136507	50137149	50136831	44	ATL1
20	20	chr13	47538563	47539211	47538883	44	MED4, NUDT15
21	22	chr17	46386560	46387103	46386784	44	SPAG9
22	23	chr12	87477522	87478083	87477818	43	KITLG
23	24	chr17	34456367	34456944	34456650	42	PLXDC1
24	25	chr7	40723340	40723840	40723605	42	C7orf10
25	26	chr1	210836229	210836873	210836532	41	ATF3
26	29	chr7	33293954	33294444	33294159	39	BBS9
27	28	chr4	157912029	157912535	157912231	39	PDGFC
28	27	chr19	18345493	18346128	18345810	39	GDF15, LRRC25, PGPEP1
29	31	chr5	110858134	110858664	110858387	38	CAMK4, STARD4
30	30	chr2	170786299	170786991	170786562	38	MYO3B
31	34	chr17	52956208	52956741	52956500	37	MSI2
32	32	chr13	113573207	113573851	113573519	37	GAS6
33	36	chr9	86043311	86043910	86043624	36
34	35	chr3	180270408	180270963	180270664	36	ZMAT3
35	39	chr15	31224857	31225538	31225230	33
36	38	chr10	129551337	129551954	129551649	33	CLRN3
37	40	chr16	25472449	25473028	25472731	33
38	42	chr5	173688139	173688747	173688448	33
39	45	chr9	123124367	123124920	123124641	32	GSN, STOM
40	46	chr1	178751792	178752276	178752041	31	ACBD6
41	49	chr9	117746070	117746666	117746350	31	C9orf27
42	52	chr6	151219960	151220528	151220260	30	MTHFD1L, PLEKHG1
43	57	chr14	33836678	33837248	33836964	29
44	55	chr12	123988954	123989792	123989254	29	DHX37
45	59	chr9	83825867	83826506	83826193	29
46	56	chr13	50001341	50001864	50001610	29
47	54	chr11	47192885	47193345	47193131	29	DDB2
48	64	chr3	154815127	154815617	154815453	28
49	65	chr4	188078580	188079115	188078862	28
50	66	chr6	48186613	48187092	48186860	28
51	73	chr1	233904831	233905349	233905123	26	LYST
52	74	chr11	9588052	9588515	9588274	26
53	75	chr12	121997290	121997796	121997586	26	ABCB9
54	76	chr5	37883761	37884219	37883942	26	GDNF
55	77	chr9	93949342	93949821	93949588	26	C9orf44, LOC100128076
56	85	chr8	133106566	133107071	133106818	25	EFR3A, OC90
57	82	chr4	26017323	26017789	26017612	25	RBPJ
58	78	chr11	4442003	4442482	4442286	25	OR52K2
59	81	chr14	31884180	31884719	31884459	25	AKAP6
60	83	chr6	36742742	36743293	36743008	25	CDKN1A
61	90	chr4	76030580	76031119	76030880	24
62	91	chr4	90821412	90821803	90821550	24
63	86	chr11	5668204	5668649	5668415	24	TRIM22, TRIM5
64	87	chr11	10022669	10023089	10022878	24	SBF2
65	92	chr4	169054771	169055148	169054997	24
66	99	chr2	136849575	136850038	136849876	23
67	100	chr4	30845159	30845602	30845404	23
68	94	chr1	69293549	69293943	69293753	23
69	95	chr10	89592751	89593295	89593021	23	CFLP1, KILLIN
70	104	chr1	198184639	198185083	198184853	22
71	111	chr2	177743028	177743604	177743276	22
72	103	chr1	67924812	67925232	67925054	22	GADD45A, GNG12
73	105	chr10	45253722	45254436	45254040	22	ALOX5, MARCH8
74	109	chr14	56202679	56203098	56202944	22	C14orf101
75	107	chr12	1983814	1984208	1983987	22	DCP1B
76	115	chr8	67188206	67188571	67188362	22	DNAJC5B, TRIM55
77	119	chr14	23209590	23210042	23209829	21
78	129	chr6	119001801	119002154	119002008	21	C6orf204, PLN
79	126	chr5	127517677	127518053	127517843	21	SLC12A2
80	128	chr6	81302790	81303172	81302943	21
81	120	chr14	66468998	66469482	66469254	21	GPHN
82	130	chr7	117057767	117058154	117058011	21	CFTR
83	117	chr12	67488848	67489239	67489002	21	MDM2
84	124	chr19	18336441	18337069	18336837	21	PGPEP1
85	121	chr15	61236337	61236751	61236515	21	LACTB, RPS27L
86	141	chr2	108428184	108428605	108428421	20	GCC2
87	137	chr15	78082662	78083071	78082963	20
88	134	chr1	117223093	117223497	117223245	20
89	142	chr3	188383755	188384138	188383907	20	RTP1
90	143	chr3	196389507	196390012	196389826	20	C3orf21
91	144	chr4	40841641	40842026	40841748	20	APBB2
92	139	chr17	52149747	52150100	52149970	20
93	135	chr12	119368220	119368655	119368445	20	COX6A1, GATC, SFRS9, TRIAP1
94	152	chr17	25391747	25392112	25392005	19	EFCAB5
95	156	chr4	126054114	126054473	126054303	19
96	161	chr6	152584516	152585151	152584836	19	SYNE1
97	157	chr5	10581521	10581904	10581721	19
98	149	chr1	154360076	154360535	154360327	19	LMNA
99	148	chr1	111558485	111558948	111558709	19	CHI3L2, DENND2D
100	163	chr10	103640034	103640394	103640173	18	C10orf76
101	178	chr4	33425058	33425400	33425195	18
102	183	chr8	8257742	8258181	8257993	18	PRAGMIN
103	168	chr14	70401487	70401941	70401684	18
104	173	chr19	6528353	6528900	6528634	18	CD70
105	175	chr2	99023646	99024030	99023811	18	TSGA10
106	165	chr11	101632198	101632630	101632388	18
107	167	chr13	22871328	22871862	22871620	18	SACS
108	182	chr7	99173226	99173686	99173448	18	CYP3A4, CYP3A7
109	170	chr15	57245215	57245593	57245402	18	MYO1E
110	176	chr2	105387098	105387523	105387336	18	FHL2
111	164	chr11	64945087	64945646	64945432	18	FRMD8, NEAT1
112	179	chr6	111911771	111912120	111911852	18	REV3L
113	162	chr1	9164605	9165015	9164787	18
114	207	chr7	151016084	151016493	151016301	17	PRKAG2
115	195	chr14	63310018	63310350	63310153	17
116	189	chr1	231381960	231382302	231382082	17	PCNXL2
117	200	chr19	51328574	51328958	51328881	17	IGFL2, IGFL3
118	205	chr7	81090626	81090959	81090887	17
119	201	chr2	101687004	101687365	101687201	17	MAP4K4
120	190	chr1	242469342	242469679	242469526	17
121	213	chr1	200472910	200473187	200473043	16	LGR6
122	218	chr12	123324114	123324497	123324298	16	FAM101A
123	222	chr16	31192567	31193051	31192840	16	ITGAM
124	217	chr12	73857885	73858230	73858087	16	KCNC2
125	235	chr8	103318078	103318439	103318166	16	RRM2B, UBR5
126	212	chr1	185643916	185644311	185644159	16
127	236	chr8	124693861	124694172	124693925	16
128	211	chr1	180997178	180997522	180997429	16
129	233	chr7	18426945	18427230	18427118	16
130	216	chr11	33039616	33039931	33039792	16	LOC283267, TCP11L1
131	225	chr3	33484250	33484559	33484435	16
132	232	chr6	112415293	112415636	112415416	16
133	243	chr11	28499339	28499675	28499443	15
134	269	chr7	12563711	12564019	12563849	15	SCIN
135	276	chr8	95072452	95072605	95072534	15
136	262	chr5	72286824	72287135	72286880	15	FCHO2
137	239	chr1	111708968	111709299	111709165	15	C1orf88, LOC441897
138	273	chr8	20219268	20219619	20219500	15
139	240	chr1	113107111	113107513	113107401	15
140	263	chr6	36758252	36758593	36758466	15	CDKN1A
141	252	chr19	52427452	52427793	52427722	15	BBC3
142	256	chr22	36624730	36625067	36624864	15	EIF3L, MICALL1
143	266	chr6	106652863	106653407	106653157	15	PRDM1
144	260	chr4	153399614	153399900	153399792	15
145	264	chr6	72134002	72134624	72134327	15	MIR30C2, hsa-mir-30c-2
146	244	chr12	55776143	55776485	55776299	15	NAB2, STAT6, TMEM194A
147	274	chr8	22981860	22982201	22981984	15	TNFRSF10B
148	312	chr6	147407222	147407381	147407313	14
149	315	chr7	11088907	11089218	11089139	14	PHF14
150	317	chr7	91515141	91515446	91515334	14	AKAP9
151	292	chr18	21367208	21367498	21367329	14
152	321	chr9	98970348	98970665	98970490	14
153	286	chr15	91146539	91146879	91146692	14
154	285	chr13	109573297	109573629	109573394	14
155	298	chr20	29729948	29730357	29730128	14	BCL2L1
156	307	chr5	56826316	56826560	56826480	14	ACTBL2
157	322	chr9	109540114	109540403	109540303	14
158	282	chr10	13840520	13840836	13840688	14	FRMD4A
159	299	chr20	35456669	35457050	35456868	14	SRC
160	291	chr18	7723586	7723948	7723877	14	PTPRM
161	334	chr11	119072447	119072768	119072506	13	PVRL1
162	325	chr1	89040222	89040521	89040420	13	PKN2
163	344	chr19	17874623	17874980	17874732	13	SLC5A5
164	370	chrX	46703087	46703453	46703311	13	PHF16
165	342	chr16	88052258	88052943	88052507	13	ANKRD11
166	335	chr12	89152513	89152693	89152603	13
167	350	chr3	135542967	135543243	135543138	13	AMOTL2
168	345	chr2	238513204	238513567	238513440	13
169	348	chr3	36949245	36949588	36949431	13	TRANK1
170	365	chr8	50185537	50185838	50185702	13
171	366	chr9	33550300	33550619	33550388	13
172	441	chrX	113200934	113201244	113201047	12
173	375	chr1	205947365	205947601	205947409	12	CR1L
174	371	chr1	23016653	23016902	23016703	12	EPHB2
175	398	chr17	76282431	76282762	76282696	12	RPTOR
176	440	chrX	107252792	107253309	107252964	12	ATG4A
177	396	chr17	23633818	23634044	23633987	12	FLJ40504
178	428	chr7	24977526	24977803	24977687	12	OSBPL3
179	429	chr7	43583528	43583855	43583763	12	HECW1, STK17A
180	400	chr19	54150176	54150455	54150306	12	BAX, DHDH, FTL, GYS1
181	460	chr11	119401007	119401186	119401054	11
182	497	chr8	53000358	53000505	53000453	11
183	456	chr11	3593828	3594156	3593989	11	TRPC2
184	485	chr4	3408410	3408725	3408639	11	HGFAC, RGS12
185	444	chr1	45038123	45038223	45038176	11	BEST4, BTBD19, PLK3, PTCH2, TCTEX1D4
186	499	chr9	138141373	138141697	138141553	11	C9orf69, NACC2
187	530	chr19	58490084	58490703	58490397	10	BIRC8
188	502	chr1	25171430	25171712	25171481	10	RUNX3
189	529	chr19	47056299	47056602	47056348	10	CD79A, DMRTC2, LYPD4, RPS19
			end of list 189
