# Supplementary material for: Cell Context Dependent p53 Genome-Wide Binding Patterns and Enrichment at Repeats
Source: PLoS One. 2014 Nov 21;9(11):e113492. doi: 10.1371/journal.pone.0113492 (PMC4240582; doi:10.1371/journal.pone.0113492)
Supplement: Table S4 — Distribution of the ChIP-seq peaks with respect to genes in HCT116 cells. (XLSX) [file pone.0113492.s006.xlsx]

## Sheet: Table S4
Table S4.
Distribution of the ChIP-seq peaks with respect to genes in HCT116 cells.
12 nonoverlapping regions relative to RefSeq genes were analyzed:
	20-10kb upstream of TSS
	10-5kb up upstream of TSS
	5-2kb up upstream of TSS
	2kb-1kb up upstream of TSS
	1kb-TSS
	TSS-1kb downstream of TSS
	1kb-2kb downstream of TSS
	2kb-5kb downstream of TSS
	Intron 1 (only if found more than 5kb downstream of TSS)
	Intron>1 (intron other than the first one and more than 5kb downstream of TSS)
	Exon (only if found more than 5kb downstream of TSS)
	5kb down TES (within 5kb downstream of transcription end site)
S4A. Distribution of ChIP-seq and Input-seq peaks in HCT116 cells.
		High-confidence p53 ChIP-seq peaks				Input-seq peaks
Number of peaks		550	1			2168	1
Peaks in single region 1		265	0.481818			904	0.416974
Peaks in multiple regions 2		53	0.0963636			220	0.101476
Intergenic peaks 3		233	0.423636			1044	0.48155
1 Peak in a single region (of the 12 analyzed) is either associated with single transcript, or in proximity to more transcripts in the same relative position to them;
e.g. peak located 6 kb upstream of two TSSs (for two different genes on opposite strands) is classified as a peak associated with single region (10-5 kb upstream of TSS ).
Distributions of hese peaks are shown in Figure 4B.
2 Peak associated with multiple regions (of the 12 analyzed) is either in proximity to a single RefSeq gene that produces multiple transcripts with broadly spread TSSs,
or in proximity to more than one RefSeq genes, each of them generating single or multiple transcripts (UCSC data, hg18).
Such peak may fall in more than one of the 12 regions considerred in this analysis.
3 Intergenic peaks are such that do not fall into either of the above two categories (located more than 20 kb away from the 5' or more than 5 kb away from the 3' end of a gene).
S4B.	Distribution of the 265 HCT116 high confidence p53 ChIP-seq peaks associated with a single region.
Region:	20-10kb up	10-5kb up	5-2kb up	2kb-1kb up	1kb up -TSS	TSS-1kb down	1-2kb down TSS	2-5kb down TSS	intron 1	intron >1	exon	down TES	sum
Peak counts:	22	10	10	3	4	4	2	11	40	142	8	9	265
Peak %:	8.30189	3.77358	3.77358	1.13208	1.50943	1.50943	0.754717	4.15094	15.0943	53.5849	3.01887	3.39623	100
			5kb+/- TSS 201 peaks (12.83 %)
	20-5kb to TSS (12.07%)			2kb +/- TSS 169 peaks (4.9 %)
					1kb+/- TSS 151 peaks (3.02%)
	Distribution of the 53 high-confidence HCT116 p53 ChIP-seq peaks associated with multiple regions.
Total	20-10kb up	10-5kb up	5-2kb up	2kb-1kb up	1kb up -TSS	TSS-1kb down	1-2kb down TSS	2-5kb down TSS	intron 1	intron >1	exon	down TES	sum *
Peak counrts	26	12	8	5	6	8	4	7	10	17	4	10	117
* The sum is 117 because each peak in this category is associated with more than one region (due to proximity to multiple trasncripts) and the counts are redundant
S4C.	Distribution of the 904 HCT116 Input-seq peaks associated with a single region.
Region:	20-10kb up	10-5kb up	5-2kb up	2kb-1kb up	1kb up -TSS	TSS-1kb down	1-2kb down TSS	2-5kb down TSS	intron 1	intron >1	exon	down TES	sum
Peak counts:	79	44	28	7	10	6	16	23	105	505	45	36	904
Peak %:	8.73894	4.86726	3.09735	0.774336	1.10619	0.663717	1.76991	2.54425	11.615	55.8628	4.97788	3.9823	100
					5kb+/- TSS (9.95%)
	20-5kb to TSS (13.6%)				2kb+/- TSS (4.31%)
					1kb +/- TSS (1.77%)
	Distribution of the 220 IHCT116 nput-seq peaks associated with multiple regions
Total	20-10kb up	10-5kb up	5-2kb up	2kb-1kb up	1kb up -TSS	TSS-1kb down	1-2kb down TSS	2-5kb down TSS	intron 1	intron >1	exon	down TES	sum*
Peak counts	103	50	30	15	11	11	18	38	39	96	20	59	490
* The sum is 490 because each peak in this category is associated with more than one region (due to proximity to multiple trasncripts) and the counts are redundant
				end of Table S4
