# Supplementary material for: Cell Context Dependent p53 Genome-Wide Binding Patterns and Enrichment at Repeats
Source: PLoS One. 2014 Nov 21;9(11):e113492. doi: 10.1371/journal.pone.0113492 (PMC4240582; doi:10.1371/journal.pone.0113492)
Supplement: Table S5 — Functional annotation clustering of the genes associated with the 550 high-confidence p53 ChIP-seq peaks in HCT116 cells. (XLSX) [file pone.0113492.s007.xlsx]

## Sheet: Table S5
Table S5.
Functional annotation clustering of the genes associated with the 550 high-confidence p53 ChIP-seq peaks in HCT116 cells.
Default settings (DAVID 6.7) were used with the following gene onthology (GO) categories selected for the clustering analysis:
	Desease (1 selected - OMIM)
	Gene Ontology (3 selected - GOTerm_BP_FAT, GOTERM_CC_FAT and GOTERM_MF_FAT)
	Pathways (3 selected - BBID, BIOCARTA and KEGG)
Annotation Cluster	Clusters of functionally similar GO categories are orderred by importance (enrichment score)
Category	Listed are all GO categories in particular cluster
Term	Specific GO term or Pathway enriched
Enrichment Score *	Relative enrichment score reported by DAVID
Count	Number of genes grouped by DAVID in each GO category
%	Fraction of the genes in particular GO category from the total set of 431 genes associated with p53 ChIP-seq peaks
P Value	Default DAVID cutoff is 0.1 (P-value < 0.1 denotes specific enrichment; the lower the P-value, the higher enrichment)
Genes	Listed are all genes grouped by DAVID in particular GO category
Fold Enrichment	GO term enrichement above the genome average (as reported by DAVID)
* Enrichment score ranks the overall importance of each cluster, the lower the members P-value, the better the enrichment score.
GO terms of higher P-value can form enriched clusters because other factors than the P-values are considerred, such as high agreement across multiple independent
annotation resources, large member size of the anannotation cluster and etc. All reported clusters should be regarded as enriched. Strongly enriched clusters have
enrichment score 1.3 and above, however annotated clusters with lower scores should be explored too (Huang DW, Sherman BT, Lempicki RA (2009) Nature Protoc. 4, 44-57).
Annotation Cluster 1	Enrichment Score: 3.87490623544755
Category	Term	Count	%	PValue	Genes	Fold Enrichment
GOTERM_BP_FAT	GO:0007156~homophilic cell adhesion	15	3.52113	1.00393e-06	PCDHGA10, PCDHGA11, PTPRM, PCDHGA8, PCDHGA7, PCDHGA6, PCDHGA5, PCDHGA4, PCDHGA3, ITGB1, PCDHGA2, PCDHGA1, CDH7, PVRL1, FAT3	5.23313
GOTERM_BP_FAT	GO:0016337~cell-cell adhesion	19	4.46009	3.59025e-05	PCDHGA10, PCDHGA11, PTPRM, PCDHGA8, PCDHGA7, PCDHGA6, PCDHGA5, PCDHGA4, PCDHGA3, ITGB1, PCDHGA2, ITGAM, SRC, PCDHGA1, CDH7, NPHP4, PVRL1, FAT3, JAM2	3.1462
GOTERM_BP_FAT	GO:0022610~biological adhesion	28	6.57277	0.0029525	FERMT1, PCDHGA8, PTK7, PCDHGA7, KITLG, PCDHGA6, PCDHGA5, NEO1, PCDHGA4, PCDHGA3, ITGB1, PCDHGA2, ITGAM, SRC, PCDHGA1, CDH7, NPHP4, FAT3, PVRL1, TGFBI, MLLT4, PCDHGA10, PCDHGA11, PTPRM, LPP, SDK2, CD36, JAM2	1.8255
GOTERM_BP_FAT	GO:0007155~cell adhesion	28	6.57277	0.00297413	FERMT1, PCDHGA8, PTK7, PCDHGA7, KITLG, PCDHGA6, PCDHGA5, NEO1, PCDHGA4, PCDHGA3, ITGB1, PCDHGA2, ITGAM, SRC, PCDHGA1, CDH7, NPHP4, FAT3, PVRL1, TGFBI, MLLT4, PCDHGA10, PCDHGA11, PTPRM, LPP, SDK2, CD36, JAM2	1.82811
Annotation Cluster 2	Enrichment Score: 3.618667163677851
Category	Term	Count	%	PValue	Genes	Fold Enrichment
GOTERM_BP_FAT	GO:0006974~response to DNA damage stimulus	24	5.6338	7.39595e-06	POLK, C9ORF102, REV1, TP53BP1, ZMAT3, EME1, ZSWIM7, RPS27L, RRM2B, SFN, SETX, TRIAP1, XPA, RFC3, ATXN3, CDKN1A, BBC3, RAD51L1, BAX, DDB2, NSMCE2, GML, GADD45A, REV3L	2.94066
GOTERM_BP_FAT	GO:0033554~cellular response to stress	28	6.57277	0.000115744	ADORA2B, ZMAT3, RPS27L, RRM2B, SFN, SETX, TRIAP1, RAD51L1, TPO, NSMCE2, GML, POLK, C9ORF102, REV1, TP53BP1, EME1, ZSWIM7, XPA, RFC3, CDKN1A, ATXN3, BBC3, BAX, ATP2A1, DDB2, EIF2AK3, GADD45A, REV3L	2.26091
GOTERM_BP_FAT	GO:0006281~DNA repair	17	3.99061	0.000511273	POLK, C9ORF102, REV1, TP53BP1, EME1, ZSWIM7, RPS27L, RRM2B, SETX, XPA, RFC3, ATXN3, RAD51L1, DDB2, NSMCE2, GADD45A, REV3L	2.73573
GOTERM_BP_FAT	GO:0006259~DNA metabolic process	21	4.92958	0.00765922	CDC7, POLK, C9ORF102, REV1, TP53BP1, EME1, ZSWIM7, RPS27L, RRM2B, SETX, XPA, RFC3, ATXN3, RAD51L1, BAX, DDB2, NSMCE2, RBPJ, GADD45A, XRN2, REV3L	1.89675
Annotation Cluster 3	Enrichment Score: 3.2428072655454008
Category	Term	Count	%	PValue	Genes	Fold Enrichment
GOTERM_BP_FAT	GO:0043068~positive regulation of programmed cell death	25	5.86854	2.7542e-05	C9, C6, ZMAT3, RPS27L, CD70, STK17A, SFN, BCL2L1, RRM2B, SRC, FGD3, RUNX3, NF1, PRKCE, XPA, CDKN1A, TNFRSF10B, BBC3, LYST, BAX, SCIN, FAF1, LRRK2, DCUN1D3, APBB2	2.63872
GOTERM_BP_FAT	GO:0010942~positive regulation of cell death	25	5.86854	2.97087e-05	C9, C6, ZMAT3, RPS27L, CD70, STK17A, SFN, BCL2L1, RRM2B, SRC, FGD3, RUNX3, NF1, PRKCE, XPA, CDKN1A, TNFRSF10B, BBC3, LYST, BAX, SCIN, FAF1, LRRK2, DCUN1D3, APBB2	2.62659
GOTERM_BP_FAT	GO:0043065~positive regulation of apoptosis	24	5.6338	7.02607e-05	C9, C6, ZMAT3, NF1, CD70, RPS27L, RRM2B, STK17A, BCL2L1, SFN, PRKCE, SRC, XPA, CDKN1A, TNFRSF10B, BBC3, BAX, LYST, SCIN, FAF1, APBB2, DCUN1D3, FGD3, RUNX3	2.55085
GOTERM_BP_FAT	GO:0006917~induction of apoptosis	17	3.99061	0.00178597	C9, C6, ZMAT3, CD70, RPS27L, RRM2B, STK17A, SFN, PRKCE, XPA, CDKN1A, TNFRSF10B, BBC3, BAX, LYST, FGD3, RUNX3	2.42796
GOTERM_BP_FAT	GO:0012502~induction of programmed cell death	17	3.99061	0.00184776	C9, C6, ZMAT3, CD70, RPS27L, RRM2B, STK17A, SFN, PRKCE, XPA, CDKN1A, TNFRSF10B, BBC3, BAX, LYST, FGD3, RUNX3	2.42039
GOTERM_BP_FAT	GO:0043067~regulation of programmed cell death	31	7.277	0.00327592	C9, C6, ZMAT3, CD70, RPS27L, RRM2B, BCL2L1, SFN, STK17A, GDNF, SRC, TRIAP1, BIRC8, FGD3, RUNX3, CREB1, NF1, PRKCE, XPA, CDKN1A, CARD14, TNFRSF10B, BBC3, LYST, BAX, SCIN, FAF1, LRRK2, DCUN1D3, APBB2, EIF2AK3	1.74481
GOTERM_BP_FAT	GO:0010941~regulation of cell death	31	7.277	0.00343591	C9, C6, ZMAT3, CD70, RPS27L, RRM2B, BCL2L1, SFN, STK17A, GDNF, SRC, TRIAP1, BIRC8, FGD3, RUNX3, CREB1, NF1, PRKCE, XPA, CDKN1A, CARD14, TNFRSF10B, BBC3, LYST, BAX, SCIN, FAF1, LRRK2, DCUN1D3, APBB2, EIF2AK3	1.73839
GOTERM_BP_FAT	GO:0042981~regulation of apoptosis	30	7.04225	0.00534633	C9, C6, ZMAT3, CD70, RPS27L, RRM2B, BCL2L1, SFN, STK17A, GDNF, SRC, TRIAP1, BIRC8, FGD3, RUNX3, CREB1, NF1, PRKCE, XPA, CDKN1A, CARD14, TNFRSF10B, BBC3, LYST, BAX, SCIN, FAF1, DCUN1D3, APBB2, EIF2AK3	1.70532
Annotation Cluster 4	Enrichment Score: 2.4194629329069217
Category	Term	Count	%	PValue	Genes	Fold Enrichment
GOTERM_CC_FAT	GO:0005856~cytoskeleton	48	11.2676	0.00312679	ACTBL2, SHROOM3, SSH1, BBS9, VIM, FERMT1, FHL2, KITLG, AKAP9, GRIN3A, EPB41L4B, TTC8, SPAG17, TUBB4Q, GPHN, NPHP4, ANK1, GSN, FRMD8, NARF, CLASP2, FGD3, DLG2, PSTPIP2, C2CD3, EPB42, MYO1E, MYO3B, PTPN14, LMNA, PDE4D, RB1, SHANK2, MICALL1, TNNI2, TRIM55, SYNE1, FLJ40504, LYST, ATG4A, FRMD4A, SCIN, TMOD3, RBM39, CACNA1C, KATNAL2, NCOR1, SEPT9	1.52147
GOTERM_CC_FAT	GO:0043232~intracellular non-membrane-bounded organelle	79	18.5446	0.00420007	ZMAT3, FERMT1, RPS27L, GRIN3A, ZNF346, LOC81691, ZNF251, SPAG17, SETX, PRMT3, ANK1, GSN, FRMD8, NARF, DLG2, C2CD3, MYO3B, PDE4D, RB1, MED4, RFC3, RPS19, PPM1E, CAMK4, FRMD4A, ATG4A, LYST, SCIN, MDM2, RBM39, XRN2, SUV420H1, SEPT9, ACTBL2, SHROOM3, SSH1, BBS9, VIM, KITLG, FHL2, AKAP9, EPB41L4B, MYBL1, TTC8, TUBB4Q, STAT6, NPHP4, GPHN, RGS12, FRG1, CHD2, EIF3L, CLASP2, NOVA1, FGD3, PSTPIP2, EPB42, M…	1.3321
GOTERM_CC_FAT	GO:0043228~non-membrane-bounded organelle	79	18.5446	0.00420007	ZMAT3, FERMT1, RPS27L, GRIN3A, ZNF346, LOC81691, ZNF251, SPAG17, SETX, PRMT3, ANK1, GSN, FRMD8, NARF, DLG2, C2CD3, MYO3B, PDE4D, RB1, MED4, RFC3, RPS19, PPM1E, CAMK4, FRMD4A, ATG4A, LYST, SCIN, MDM2, RBM39, XRN2, SUV420H1, SEPT9, ACTBL2, SHROOM3, SSH1, BBS9, VIM, KITLG, FHL2, AKAP9, EPB41L4B, MYBL1, TTC8, TUBB4Q, STAT6, NPHP4, GPHN, RGS12, FRG1, CHD2, EIF3L, CLASP2, NOVA1, FGD3, PSTPIP2, EPB42, M…	1.3321
Annotation Cluster 5	Enrichment Score: 1.9756277906233606
Category	Term	Count	%	PValue	Genes	Fold Enrichment
GOTERM_MF_FAT	GO:0005524~ATP binding	51	11.9718	0.00116405	PRKAG2, MTHFD1L, SETX, DHX37, DDX10, CDC7, SGK1, MYO3B, PKN2, CFTR, PRKCE, MORC2, EIF4A3, MAP4K4, PANK2, RFC3, CAMK4, PI4K2A, ROR1, LRRK2, EIF2AK3, ACTBL2, FGFR4, FARS2, PTK7, AKAP9, STK17A, SRC, EPHB2, RAD51L1, CHD2, UCK2, RUNX1, AGK, RUNX3, ABCA12, C9ORF102, ABCB9, EPB42, MYO1E, SACS, AARSD1, OXSR1, PLK3, PLK2, ATP2A1, ATP8A2, ATP5A1, GRK5, PIP4K2A, KATNAL2	1.56747
GOTERM_MF_FAT	GO:0032559~adenyl ribonucleotide binding	51	11.9718	0.00155637	PRKAG2, MTHFD1L, SETX, DHX37, DDX10, CDC7, SGK1, MYO3B, PKN2, CFTR, PRKCE, MORC2, EIF4A3, MAP4K4, PANK2, RFC3, CAMK4, PI4K2A, ROR1, LRRK2, EIF2AK3, ACTBL2, FGFR4, FARS2, PTK7, AKAP9, STK17A, SRC, EPHB2, RAD51L1, CHD2, UCK2, RUNX1, AGK, RUNX3, ABCA12, C9ORF102, ABCB9, EPB42, MYO1E, SACS, AARSD1, OXSR1, PLK3, PLK2, ATP2A1, ATP8A2, ATP5A1, GRK5, PIP4K2A, KATNAL2	1.54653
GOTERM_MF_FAT	GO:0030554~adenyl nucleotide binding	53	12.4413	0.00164267	PRKAG2, MTHFD1L, SETX, DHX37, DDX10, CDC7, SGK1, MYO3B, PKN2, CFTR, PRKCE, MORC2, EIF4A3, MAP4K4, PANK2, RFC3, CAMK4, PI4K2A, ROR1, LRRK2, EIF2AK3, ACTBL2, FGFR4, FARS2, PTK7, KMO, AKAP9, STK17A, SRC, EPHB2, RAD51L1, CHD2, UCK2, RUNX1, AGK, RUNX3, ABCA12, C9ORF102, ABCB9, EPB42, MYO1E, SACS, AARSD1, OXSR1, PLK3, PLK2, ATP2A1, ATP8A2, DPYD, ATP5A1, GRK5, PIP4K2A, KATNAL2	1.52564
GOTERM_MF_FAT	GO:0001883~purine nucleoside binding	53	12.4413	0.00227617	PRKAG2, MTHFD1L, SETX, DHX37, DDX10, CDC7, SGK1, MYO3B, PKN2, CFTR, PRKCE, MORC2, EIF4A3, MAP4K4, PANK2, RFC3, CAMK4, PI4K2A, ROR1, LRRK2, EIF2AK3, ACTBL2, FGFR4, FARS2, PTK7, KMO, AKAP9, STK17A, SRC, EPHB2, RAD51L1, CHD2, UCK2, RUNX1, AGK, RUNX3, ABCA12, C9ORF102, ABCB9, EPB42, MYO1E, SACS, AARSD1, OXSR1, PLK3, PLK2, ATP2A1, ATP8A2, DPYD, ATP5A1, GRK5, PIP4K2A, KATNAL2	1.50277
GOTERM_MF_FAT	GO:0001882~nucleoside binding	53	12.4413	0.00263207	PRKAG2, MTHFD1L, SETX, DHX37, DDX10, CDC7, SGK1, MYO3B, PKN2, CFTR, PRKCE, MORC2, EIF4A3, MAP4K4, PANK2, RFC3, CAMK4, PI4K2A, ROR1, LRRK2, EIF2AK3, ACTBL2, FGFR4, FARS2, PTK7, KMO, AKAP9, STK17A, SRC, EPHB2, RAD51L1, CHD2, UCK2, RUNX1, AGK, RUNX3, ABCA12, C9ORF102, ABCB9, EPB42, MYO1E, SACS, AARSD1, OXSR1, PLK3, PLK2, ATP2A1, ATP8A2, DPYD, ATP5A1, GRK5, PIP4K2A, KATNAL2	1.49252
GOTERM_MF_FAT	GO:0000166~nucleotide binding	65	15.2582	0.0141445	SLC27A1, ATL1, PRKAG2, LOC81691, MTHFD1L, SETX, SFRS2B, DHX37, DDX10, CDC7, SGK1, MYO3B, PKN2, CFTR, PRKCE, MORC2, XPA, EIF4A3, MAP4K4, PANK2, RFC3, CAMK4, PI4K2A, ROR1, RBM39, LRRK2, EIF2AK3, SEPT9, REV3L, ACTBL2, FGFR4, FARS2, PTK7, KMO, AKAP9, STK17A, SRC, EPHB2, TUBB4Q, GPHN, RAD51L1, CHD2, MSI2, UCK2, RUNX1, AGK, RUNX3, ABCA12, C9ORF102, ABCB9, EPB42, RBM12B, MYO1E, SACS, OXSR1, AARSD1, PLK3…	1.31433
GOTERM_MF_FAT	GO:0032553~ribonucleotide binding	54	12.6761	0.0207442	ATL1, PRKAG2, MTHFD1L, SETX, DHX37, DDX10, CDC7, SGK1, MYO3B, PKN2, CFTR, PRKCE, MORC2, EIF4A3, MAP4K4, PANK2, RFC3, CAMK4, PI4K2A, ROR1, LRRK2, EIF2AK3, SEPT9, ACTBL2, FGFR4, FARS2, PTK7, AKAP9, STK17A, SRC, EPHB2, TUBB4Q, RAD51L1, CHD2, UCK2, RUNX1, AGK, RUNX3, ABCA12, C9ORF102, ABCB9, EPB42, MYO1E, SACS, AARSD1, OXSR1, PLK3, PLK2, ATP2A1, ATP8A2, ATP5A1, GRK5, PIP4K2A, KATNAL2	1.33515
GOTERM_MF_FAT	GO:0032555~purine ribonucleotide binding	54	12.6761	0.0207442	ATL1, PRKAG2, MTHFD1L, SETX, DHX37, DDX10, CDC7, SGK1, MYO3B, PKN2, CFTR, PRKCE, MORC2, EIF4A3, MAP4K4, PANK2, RFC3, CAMK4, PI4K2A, ROR1, LRRK2, EIF2AK3, SEPT9, ACTBL2, FGFR4, FARS2, PTK7, AKAP9, STK17A, SRC, EPHB2, TUBB4Q, RAD51L1, CHD2, UCK2, RUNX1, AGK, RUNX3, ABCA12, C9ORF102, ABCB9, EPB42, MYO1E, SACS, AARSD1, OXSR1, PLK3, PLK2, ATP2A1, ATP8A2, ATP5A1, GRK5, PIP4K2A, KATNAL2	1.33515
GOTERM_MF_FAT	GO:0017076~purine nucleotide binding	56	13.1455	0.0208348	ATL1, PRKAG2, MTHFD1L, SETX, DHX37, DDX10, CDC7, SGK1, MYO3B, PKN2, CFTR, PRKCE, MORC2, EIF4A3, MAP4K4, PANK2, RFC3, CAMK4, PI4K2A, ROR1, LRRK2, EIF2AK3, SEPT9, ACTBL2, FGFR4, FARS2, PTK7, KMO, AKAP9, STK17A, SRC, EPHB2, TUBB4Q, RAD51L1, CHD2, UCK2, RUNX1, AGK, RUNX3, ABCA12, C9ORF102, ABCB9, EPB42, MYO1E, SACS, AARSD1, OXSR1, PLK3, PLK2, ATP2A1, ATP8A2, DPYD, ATP5A1, GRK5, PIP4K2A, KATNAL2	1.3254
GOTERM_BP_FAT	GO:0006796~phosphate metabolic process	32	7.51174	0.0215236	FGFR4, SSH1, ADORA2B, PTK7, AKAP9, STK17A, NDUFB1, SRC, EPHB2, AGK, CDC7, SGK1, PTPRM, CREB1, MYO3B, PKN2, PTPN14, OXSR1, PRKCE, MAP4K4, SPAG9, PPM1E, PLK3, CAMK4, PLK2, SBF2, ROR1, ATP5A1, GRK5, PIP4K2A, LRRK2, EIF2AK3	1.50307
GOTERM_BP_FAT	GO:0006793~phosphorus metabolic process	32	7.51174	0.0215236	FGFR4, SSH1, ADORA2B, PTK7, AKAP9, STK17A, NDUFB1, SRC, EPHB2, AGK, CDC7, SGK1, PTPRM, CREB1, MYO3B, PKN2, PTPN14, OXSR1, PRKCE, MAP4K4, SPAG9, PPM1E, PLK3, CAMK4, PLK2, SBF2, ROR1, ATP5A1, GRK5, PIP4K2A, LRRK2, EIF2AK3	1.50307
GOTERM_BP_FAT	GO:0016310~phosphorylation	27	6.33803	0.0268109	FGFR4, ADORA2B, PTK7, AKAP9, STK17A, NDUFB1, SRC, EPHB2, AGK, CDC7, SGK1, CREB1, MYO3B, PKN2, OXSR1, PRKCE, MAP4K4, SPAG9, PLK3, CAMK4, PLK2, ROR1, ATP5A1, GRK5, LRRK2, PIP4K2A, EIF2AK3	1.54247
GOTERM_BP_FAT	GO:0006468~protein amino acid phosphorylation	23	5.39906	0.0348093	CDC7, SGK1, FGFR4, ADORA2B, CREB1, MYO3B, PTK7, PKN2, AKAP9, OXSR1, STK17A, PRKCE, SRC, EPHB2, MAP4K4, SPAG9, PLK3, CAMK4, PLK2, ROR1, GRK5, LRRK2, EIF2AK3	1.57596
GOTERM_MF_FAT	GO:0004672~protein kinase activity	21	4.92958	0.0454175	CDC7, SGK1, FGFR4, PRKAG2, MYO3B, PTK7, PKN2, AKAP9, OXSR1, STK17A, PRKCE, SRC, EPHB2, MAP4K4, PLK3, CAMK4, PLK2, ROR1, GRK5, LRRK2, EIF2AK3	1.5731
GOTERM_MF_FAT	GO:0004674~protein serine/threonine kinase activity	16	3.75587	0.0522652	CDC7, SGK1, PRKAG2, MYO3B, PKN2, AKAP9, OXSR1, STK17A, PRKCE, MAP4K4, PLK3, CAMK4, PLK2, GRK5, LRRK2, EIF2AK3	1.68912
Annotation Cluster 6	Enrichment Score: 1.912842295896824
Category	Term	Count	%	PValue	Genes	Fold Enrichment
GOTERM_BP_FAT	GO:0009416~response to light stimulus	10	2.34742	0.00325435	XPA, CDKN1A, NPHP4, REV1, BAX, NF1, DDB2, DCUN1D3, CACNA1C, OPN3	3.31179
GOTERM_BP_FAT	GO:0009411~response to UV	6	1.40845	0.00913437	XPA, CDKN1A, REV1, BAX, DDB2, DCUN1D3	4.64773
GOTERM_BP_FAT	GO:0009314~response to radiation	11	2.58216	0.0124494	XPA, CDKN1A, NPHP4, REV1, BAX, NF1, DDB2, BCL2L1, DCUN1D3, CACNA1C, OPN3	2.51365
GOTERM_BP_FAT	GO:0009628~response to abiotic stimulus	14	3.28638	0.0603031	MICB, REV1, SLC12A2, NF1, KMO, BCL2L1, XPA, CDKN1A, NPHP4, BAX, DDB2, DCUN1D3, CACNA1C, OPN3	1.73869
Annotation Cluster 7	Enrichment Score: 1.848282084709161
Category	Term	Count	%	PValue	Genes	Fold Enrichment
GOTERM_BP_FAT	GO:0008219~cell death	27	6.33803	0.00787431	MICB, C9, ATL1, C6, ZMAT3, BCL2L1, STK17A, SFN, ZNF346, SETX, TRIAP1, GSN, BIRC8, GML, FGD3, SGK1, FXR1, SEMA6A, SYNE1, ATXN3, TNFRSF10B, BBC3, BAX, ATP2A1, FAF1, EIF2AK3, GADD45A	1.71624
GOTERM_BP_FAT	GO:0016265~death	27	6.33803	0.00848048	MICB, C9, ATL1, C6, ZMAT3, BCL2L1, STK17A, SFN, ZNF346, SETX, TRIAP1, GSN, BIRC8, GML, FGD3, SGK1, FXR1, SEMA6A, SYNE1, ATXN3, TNFRSF10B, BBC3, BAX, ATP2A1, FAF1, EIF2AK3, GADD45A	1.70438
GOTERM_BP_FAT	GO:0006915~apoptosis	22	5.16432	0.0231116	SGK1, C9, C6, ZMAT3, STK17A, BCL2L1, SFN, ZNF346, FXR1, TRIAP1, SEMA6A, TNFRSF10B, BBC3, GSN, BAX, ATP2A1, BIRC8, FAF1, GML, GADD45A, EIF2AK3, FGD3	1.6702
GOTERM_BP_FAT	GO:0012501~programmed cell death	22	5.16432	0.0262065	SGK1, C9, C6, ZMAT3, STK17A, BCL2L1, SFN, ZNF346, FXR1, TRIAP1, SEMA6A, TNFRSF10B, BBC3, GSN, BAX, ATP2A1, BIRC8, FAF1, GML, GADD45A, EIF2AK3, FGD3	1.6456
Annotation Cluster 8	Enrichment Score: 1.7261666855942788
Category	Term	Count	%	PValue	Genes	Fold Enrichment
GOTERM_BP_FAT	GO:0008629~induction of apoptosis by intracellular signals	6	1.40845	0.00629962	XPA, CDKN1A, BBC3, BAX, RPS27L, SFN	5.07808
GOTERM_BP_FAT	GO:0042770~DNA damage response, signal transduction	6	1.40845	0.0304241	TRIAP1, XPA, BBC3, RPS27L, SFN, GML	3.4277
GOTERM_BP_FAT	GO:0008630~DNA damage response, signal transduction resulting in induction of apoptosis	4	0.938967	0.0345913	XPA, BBC3, RPS27L, SFN	5.53972
Annotation Cluster 9	Enrichment Score: 1.7084692535584969
Category	Term	Count	%	PValue	Genes	Fold Enrichment
GOTERM_MF_FAT	GO:0042802~identical protein binding	26	6.10329	0.00378383	SCHIP1, ATL1, NR6A1, FHL2, KITLG, GRIN3A, BCL2L1, AMOTL2, GDNF, ITGB1, MTHFD1L, TRIM5, PVRL1, PDGFC, RUNX1, OXSR1, GCC2, XPA, ATF3, SBF2, BAX, ATP2A1, MDM2, DPYD, LRRK2, EIF2AK3	1.84418
GOTERM_MF_FAT	GO:0046983~protein dimerization activity	20	4.69484	0.0303748	CREB1, NR6A1, BCL2L1, GDNF, ITGB1, MTHFD1L, ITGAM, TRIM5, XPA, ATF3, PVRL1, SBF2, ZBED4, BAX, ATF7, ATP2A1, PDGFC, DPYD, RUNX1, LRRK2	1.6751
GOTERM_MF_FAT	GO:0042803~protein homodimerization activity	13	3.05164	0.0651851	NR6A1, GDNF, MTHFD1L, TRIM5, XPA, PVRL1, SBF2, BAX, ATP2A1, PDGFC, DPYD, RUNX1, LRRK2	1.76688
Annotation Cluster 10	Enrichment Score: 1.5082395482348259
Category	Term	Count	%	PValue	Genes	Fold Enrichment
GOTERM_BP_FAT	GO:0043281~regulation of caspase activity	8	1.87793	0.0016562	C9, TNFRSF10B, BBC3, C6, BAX, BIRC8, SFN, EIF2AK3	4.62812
GOTERM_BP_FAT	GO:0052548~regulation of endopeptidase activity	8	1.87793	0.0020553	C9, TNFRSF10B, BBC3, C6, BAX, BIRC8, SFN, EIF2AK3	4.4588
GOTERM_BP_FAT	GO:0052547~regulation of peptidase activity	8	1.87793	0.00269867	C9, TNFRSF10B, BBC3, C6, BAX, BIRC8, SFN, EIF2AK3	4.25141
GOTERM_BP_FAT	GO:0006919~activation of caspase activity	6	1.40845	0.00629962	C9, TNFRSF10B, BBC3, C6, BAX, EIF2AK3	5.07808
GOTERM_BP_FAT	GO:0043280~positive regulation of caspase activity	6	1.40845	0.00913437	C9, TNFRSF10B, BBC3, C6, BAX, EIF2AK3	4.64773
GOTERM_BP_FAT	GO:0010952~positive regulation of peptidase activity	6	1.40845	0.00913437	C9, TNFRSF10B, BBC3, C6, BAX, EIF2AK3	4.64773
GOTERM_BP_FAT	GO:0051336~regulation of hydrolase activity	13	3.05164	0.0661675	C9, C6, NF1, RICTOR, SFN, TBC1D22A, TNFRSF10B, CHML, BBC3, BAX, BIRC8, EIF2AK3, FGD3	1.76301
GOTERM_BP_FAT	GO:0051345~positive regulation of hydrolase activity	7	1.64319	0.197262	C9, TNFRSF10B, BBC3, C6, BAX, NF1, EIF2AK3	1.78726
KEGG_PATHWAY	hsa05020:Prion diseases	3	0.704225	0.19954	C9, C6, BAX	3.60213
GOTERM_BP_FAT	GO:0043085~positive regulation of catalytic activity	15	3.52113	0.245481	C9, ADORA2B, C6, PRKAG2, NF1, KITLG, GDNF, SPAG9, CARD14, TNFRSF10B, BBC3, BAX, PDGFC, AGK, EIF2AK3	1.31835
GOTERM_BP_FAT	GO:0044093~positive regulation of molecular function	15	3.52113	0.402669	C9, ADORA2B, C6, PRKAG2, NF1, KITLG, GDNF, SPAG9, CARD14, TNFRSF10B, BBC3, BAX, PDGFC, AGK, EIF2AK3	1.16986
GOTERM_CC_FAT	GO:0046930~pore complex	3	0.704225	0.640669	C9, C6, BAX	1.38234
Annotation Cluster 11	Enrichment Score: 1.4814033715220127
Category	Term	Count	%	PValue	Genes	Fold Enrichment
GOTERM_CC_FAT	GO:0045202~synapse	16	3.75587	0.0160789	GRIN3A, SHANK2, ITGB1, LIN7A, GPHN, SYNE1, PVRL1, PI4K2A, DTNB, CHRNB3, CHRNA6, LRRK2, APBB2, CACNA1C, SLC40A1, DLG2	1.97291
GOTERM_CC_FAT	GO:0044456~synapse part	12	2.8169	0.0254386	GPHN, SYNE1, PI4K2A, CHRNB3, CHRNA6, GRIN3A, LRRK2, CACNA1C, SHANK2, SLC40A1, DLG2, LIN7A	2.13532
GOTERM_CC_FAT	GO:0045211~postsynaptic membrane	8	1.87793	0.0347166	GPHN, SYNE1, CHRNB3, CHRNA6, GRIN3A, SHANK2, DLG2, LIN7A	2.59401
GOTERM_CC_FAT	GO:0030054~cell junction	18	4.22535	0.0835797	SHROOM3, PTPRM, LPP, FERMT1, FHL2, GRIN3A, SHANK2, AMOTL2, ITGB1, LIN7A, GPHN, PVRL1, CHRNB3, CHRNA6, JAM2, MLLT4, DLG2, TES	1.5211
Annotation Cluster 12	Enrichment Score: 1.3531878857307418
Category	Term	Count	%	PValue	Genes	Fold Enrichment
GOTERM_BP_FAT	GO:0000184~nuclear-transcribed mRNA catabolic process, nonsense-mediated decay	4	0.938967	0.0269917	EIF4A3, NCBP1, DCP2, DCP1B	6.09369
GOTERM_BP_FAT	GO:0000956~nuclear-transcribed mRNA catabolic process	4	0.938967	0.0402072	EIF4A3, NCBP1, DCP2, DCP1B	5.22317
GOTERM_BP_FAT	GO:0006401~RNA catabolic process	5	1.17371	0.0532635	EIF4A3, NCBP1, DCP2, DCP1B, XRN2	3.51559
GOTERM_BP_FAT	GO:0006402~mRNA catabolic process	4	0.938967	0.0668783	EIF4A3, NCBP1, DCP2, DCP1B	4.25141
Annotation Cluster 13	Enrichment Score: 1.2188038201585314
Category	Term	Count	%	PValue	Genes	Fold Enrichment
GOTERM_CC_FAT	GO:0031981~nuclear lumen	47	11.0329	0.0122728	NCBP1, ZMAT3, PRKAG2, NR6A1, MYBL1, ZNF346, MED20, LOC81691, ZNF251, SETX, STAT6, FRG1, NARF, EIF3L, NOVA1, PRPF40A, CDC7, NACC2, TAF3, KAT2B, CREB1, TP53BP1, EME1, LMNA, RB1, FXR1, EIF4A3, XPA, RFC3, MED4, ATXN3, CDKN1A, PPM1E, ATF3, RPS19, CAMK4, PHF16, DDB2, MDM2, WDR3, PIAS2, ALOX5, RBM39, RBPJ, NCOR1, TEX10, XRN2	1.41888
GOTERM_CC_FAT	GO:0070013~intracellular organelle lumen	51	11.9718	0.0645336	NCBP1, ZMAT3, PRKAG2, NR6A1, ZNF346, MED20, ZNF251, LOC81691, SETX, FAR1, NARF, CDC7, RB1, XPA, EIF4A3, RFC3, MED4, PPM1E, RPS19, CAMK4, DDB2, MDM2, PIAS2, RBM39, XRN2, FARS2, MYBL1, STAT6, FRG1, EIF3L, NOVA1, PRPF40A, NACC2, KAT2B, TAF3, CREB1, TP53BP1, EME1, LMNA, FXR1, ATXN3, CDKN1A, ATF3, MRPL27, PHF16, WDR3, ALOX5, ATP5A1, RBPJ, NCOR1, TEX10	1.2549
GOTERM_CC_FAT	GO:0005654~nucleoplasm	28	6.57277	0.0713122	NCBP1, PRKAG2, NR6A1, MED20, SETX, FRG1, EIF3L, PRPF40A, CDC7, KAT2B, TAF3, NACC2, TP53BP1, CREB1, RB1, EIF4A3, XPA, RFC3, CDKN1A, ATXN3, MED4, CAMK4, PHF16, DDB2, MDM2, PIAS2, RBM39, NCOR1	1.38965
GOTERM_CC_FAT	GO:0031974~membrane-enclosed lumen	52	12.2066	0.0849707	NCBP1, ZMAT3, PRKAG2, NR6A1, ZNF346, MED20, ACN9, ZNF251, LOC81691, SETX, FAR1, NARF, CDC7, RB1, XPA, EIF4A3, RFC3, MED4, PPM1E, RPS19, CAMK4, DDB2, MDM2, PIAS2, RBM39, XRN2, FARS2, MYBL1, STAT6, FRG1, EIF3L, NOVA1, PRPF40A, NACC2, KAT2B, TAF3, CREB1, TP53BP1, EME1, LMNA, FXR1, ATXN3, CDKN1A, ATF3, MRPL27, PHF16, WDR3, ALOX5, ATP5A1, RBPJ, NCOR1, TEX10	1.22643
GOTERM_CC_FAT	GO:0043233~organelle lumen	51	11.9718	0.0878965	NCBP1, ZMAT3, PRKAG2, NR6A1, ZNF346, MED20, ZNF251, LOC81691, SETX, FAR1, NARF, CDC7, RB1, XPA, EIF4A3, RFC3, MED4, PPM1E, RPS19, CAMK4, DDB2, MDM2, PIAS2, RBM39, XRN2, FARS2, MYBL1, STAT6, FRG1, EIF3L, NOVA1, PRPF40A, NACC2, KAT2B, TAF3, CREB1, TP53BP1, EME1, LMNA, FXR1, ATXN3, CDKN1A, ATF3, MRPL27, PHF16, WDR3, ALOX5, ATP5A1, RBPJ, NCOR1, TEX10	1.22663
GOTERM_CC_FAT	GO:0005730~nucleolus	22	5.16432	0.115357	ZMAT3, EME1, MYBL1, ZNF346, ZNF251, LOC81691, FXR1, SETX, STAT6, MED4, ATF3, RPS19, PPM1E, CAMK4, FRG1, MDM2, WDR3, EIF3L, RBPJ, NOVA1, TEX10, XRN2	1.3797
Annotation Cluster 14	Enrichment Score: 1.1630098915167633
Category	Term	Count	%	PValue	Genes	Fold Enrichment
GOTERM_BP_FAT	GO:0033261~regulation of S phase	4	0.938967	0.00888877	CDC7, RB1, DCUN1D3, APBB2	9.14054
GOTERM_BP_FAT	GO:0045930~negative regulation of mitotic cell cycle	4	0.938967	0.0116291	BTG4, RB1, DCUN1D3, APBB2	8.30958
GOTERM_BP_FAT	GO:0045749~negative regulation of S phase of mitotic cell cycle	3	0.704225	0.0154189	RB1, DCUN1D3, APBB2	15.2342
GOTERM_BP_FAT	GO:0045786~negative regulation of cell cycle	6	1.40845	0.0318697	CDKN1A, BTG4, RB1, DCUN1D3, APBB2, RUNX3	3.38539
GOTERM_BP_FAT	GO:0032535~regulation of cellular component size	12	2.8169	0.0357899	CDKN1A, GSN, CREB1, SCIN, RB1, SFN, RICTOR, DCUN1D3, APBB2, GNG4, RPTOR, XRN2	2.02374
GOTERM_BP_FAT	GO:0007090~regulation of S phase of mitotic cell cycle	3	0.704225	0.0465063	RB1, DCUN1D3, APBB2	8.56926
GOTERM_BP_FAT	GO:0007346~regulation of mitotic cell cycle	8	1.87793	0.0489615	TRIAP1, BTG4, MDM2, RPS27L, RB1, DCUN1D3, GML, APBB2	2.40541
GOTERM_BP_FAT	GO:0007050~cell cycle arrest	6	1.40845	0.0746455	CDKN1A, KAT2B, BTG4, RB1, APBB2, GADD45A	2.66229
GOTERM_BP_FAT	GO:0008361~regulation of cell size	9	2.11268	0.0822013	CDKN1A, CREB1, RB1, SFN, DCUN1D3, APBB2, GNG4, RPTOR, XRN2	1.99672
GOTERM_BP_FAT	GO:0045926~negative regulation of growth	6	1.40845	0.0926627	CDKN1A, BBC3, RB1, DCUN1D3, APBB2, GNG4	2.49287
GOTERM_BP_FAT	GO:0010948~negative regulation of cell cycle process	3	0.704225	0.102441	RB1, DCUN1D3, APBB2	5.48432
GOTERM_BP_FAT	GO:0010564~regulation of cell cycle process	6	1.40845	0.103873	CDC7, TRIAP1, RB1, DCUN1D3, GML, APBB2	2.40541
GOTERM_BP_FAT	GO:0030308~negative regulation of cell growth	5	1.17371	0.141369	CDKN1A, RB1, DCUN1D3, APBB2, GNG4	2.48384
GOTERM_BP_FAT	GO:0045792~negative regulation of cell size	5	1.17371	0.170187	CDKN1A, RB1, DCUN1D3, APBB2, GNG4	2.30822
GOTERM_BP_FAT	GO:0040008~regulation of growth	11	2.58216	0.211959	CDKN1A, BBC3, ZMAT3, CREB1, RB1, SFN, DCUN1D3, APBB2, CACNA1C, GNG4, GAS6	1.47428
GOTERM_BP_FAT	GO:0000075~cell cycle checkpoint	4	0.938967	0.319009	TRIAP1, RPS27L, RB1, GML	2.00891
GOTERM_BP_FAT	GO:0001558~regulation of cell growth	6	1.40845	0.415705	CDKN1A, RB1, SFN, DCUN1D3, APBB2, GNG4	1.41349
Annotation Cluster 15	Enrichment Score: 1.15566599413544
Category	Term	Count	%	PValue	Genes	Fold Enrichment
GOTERM_BP_FAT	GO:0043009~chordate embryonic development	13	3.05164	0.0598637	SHROOM3, C2CD3, C6, MYO1E, PTK7, BCL2L1, CAPN2, ITGB1, ANKRD11, KIAA1217, MSGN1, PRDM1, RBPJ	1.79497
GOTERM_BP_FAT	GO:0009792~embryonic development ending in birth or egg hatching	13	3.05164	0.0626554	SHROOM3, C2CD3, C6, MYO1E, PTK7, BCL2L1, CAPN2, ITGB1, ANKRD11, KIAA1217, MSGN1, PRDM1, RBPJ	1.77885
GOTERM_BP_FAT	GO:0001701~in utero embryonic development	8	1.87793	0.0909661	C2CD3, MYO1E, C6, ANKRD11, PRDM1, BCL2L1, CAPN2, ITGB1	2.0774
Annotation Cluster 16	Enrichment Score: 1.1429133460539125
Category	Term	Count	%	PValue	Genes	Fold Enrichment
GOTERM_CC_FAT	GO:0030016~myofibril	7	1.64319	0.0411819	SYNE1, ANK1, ATP2A1, FHL2, CACNA1C, TNNI2, FXR1	2.76052
GOTERM_CC_FAT	GO:0044449~contractile fiber part	7	1.64319	0.0442912	SYNE1, ANK1, ATP2A1, FHL2, CACNA1C, TNNI2, FXR1	2.71166
GOTERM_CC_FAT	GO:0031672~A band	3	0.704225	0.0502442	ANK1, ATP2A1, FHL2	8.20762
GOTERM_CC_FAT	GO:0043292~contractile fiber	7	1.64319	0.0581692	SYNE1, ANK1, ATP2A1, FHL2, CACNA1C, TNNI2, FXR1	2.53238
GOTERM_CC_FAT	GO:0030017~sarcomere	6	1.40845	0.0728833	SYNE1, ANK1, ATP2A1, FHL2, CACNA1C, TNNI2	2.68004
GOTERM_CC_FAT	GO:0031674~I band	3	0.704225	0.357346	ATP2A1, FHL2, CACNA1C	2.38767
Annotation Cluster 17	Enrichment Score: 1.072653671554345
Category	Term	Count	%	PValue	Genes	Fold Enrichment
GOTERM_BP_FAT	GO:0030330~DNA damage response, signal transduction by p53 class mediator	4	0.938967	0.0184193	TRIAP1, BBC3, RPS27L, GML	7.03119
GOTERM_BP_FAT	GO:0031571~G1 DNA damage checkpoint	3	0.704225	0.0228902	TRIAP1, RPS27L, GML	12.4644
GOTERM_BP_FAT	GO:0042770~DNA damage response, signal transduction	6	1.40845	0.0304241	TRIAP1, XPA, BBC3, RPS27L, SFN, GML	3.4277
GOTERM_BP_FAT	GO:0007346~regulation of mitotic cell cycle	8	1.87793	0.0489615	TRIAP1, BTG4, MDM2, RPS27L, RB1, DCUN1D3, GML, APBB2	2.40541
GOTERM_BP_FAT	GO:0031575~G1/S transition checkpoint	3	0.704225	0.0519653	TRIAP1, RPS27L, GML	8.06518
GOTERM_BP_FAT	GO:0007093~mitotic cell cycle checkpoint	3	0.704225	0.241012	TRIAP1, RPS27L, GML	3.18856
GOTERM_BP_FAT	GO:0000077~DNA damage checkpoint	3	0.704225	0.281614	TRIAP1, RPS27L, GML	2.85642
GOTERM_BP_FAT	GO:0031570~DNA integrity checkpoint	3	0.704225	0.313987	TRIAP1, RPS27L, GML	2.63669
GOTERM_BP_FAT	GO:0000075~cell cycle checkpoint	4	0.938967	0.319009	TRIAP1, RPS27L, RB1, GML	2.00891
Annotation Cluster 18	Enrichment Score: 1.045354653123675
Category	Term	Count	%	PValue	Genes	Fold Enrichment
GOTERM_CC_FAT	GO:0005912~adherens junction	9	2.11268	0.0254877	PTPRM, SHROOM3, PVRL1, LPP, FERMT1, FHL2, ITGB1, MLLT4, TES	2.54171
GOTERM_CC_FAT	GO:0016323~basolateral plasma membrane	10	2.34742	0.0428407	ANK1, SLC12A2, LPP, SLC16A10, FERMT1, FHL2, CFTR, ITGB1, TES, LIN7A	2.15635
GOTERM_CC_FAT	GO:0070161~anchoring junction	9	2.11268	0.0431655	PTPRM, SHROOM3, PVRL1, LPP, FERMT1, FHL2, ITGB1, MLLT4, TES	2.2905
GOTERM_CC_FAT	GO:0005925~focal adhesion	5	1.17371	0.202978	LPP, FERMT1, FHL2, ITGB1, TES	2.14578
GOTERM_CC_FAT	GO:0005924~cell-substrate adherens junction	5	1.17371	0.222074	LPP, FERMT1, FHL2, ITGB1, TES	2.06481
GOTERM_CC_FAT	GO:0030055~cell-substrate junction	5	1.17371	0.251537	LPP, FERMT1, FHL2, ITGB1, TES	1.9542
Annotation Cluster 19	Enrichment Score: 1.0324811754248273
Category	Term	Count	%	PValue	Genes	Fold Enrichment
GOTERM_BP_FAT	GO:0032989~cellular component morphogenesis	18	4.22535	0.00637473	SHROOM3, C2CD3, PTPRM, SSH1, EPB42, ATL1, CREB1, PTK7, TTC8, ITGB1, EPHB2, SEMA6A, ANK1, PVRL1, BAX, CLASP2, APBB2, RUNX3	2.07216
GOTERM_BP_FAT	GO:0000902~cell morphogenesis	16	3.75587	0.0115296	SHROOM3, C2CD3, PTPRM, SSH1, EPB42, ATL1, CREB1, PTK7, TTC8, EPHB2, SEMA6A, ANK1, PVRL1, CLASP2, APBB2, RUNX3	2.05405
GOTERM_BP_FAT	GO:0032990~cell part morphogenesis	11	2.58216	0.054446	SEMA6A, PTPRM, C2CD3, PVRL1, ATL1, CREB1, BAX, TTC8, APBB2, RUNX3, EPHB2	1.96379
GOTERM_BP_FAT	GO:0030030~cell projection organization	14	3.28638	0.0603031	C2CD3, PTPRM, ATL1, CREB1, TTC8, GRIN3A, GDNF, EPHB2, SEMA6A, PVRL1, TSGA10, APBB2, FGD3, RUNX3	1.73869
GOTERM_BP_FAT	GO:0007411~axon guidance	6	1.40845	0.0846875	SEMA6A, PTPRM, PVRL1, APBB2, RUNX3, EPHB2	2.56277
GOTERM_BP_FAT	GO:0048858~cell projection morphogenesis	10	2.34742	0.0891056	SEMA6A, PTPRM, C2CD3, PVRL1, ATL1, CREB1, TTC8, APBB2, RUNX3, EPHB2	1.86542
GOTERM_BP_FAT	GO:0006928~cell motion	16	3.75587	0.0963234	PTPRM, VIM, KITLG, GDNF, ITGB1, ITGAM, SRC, PEX7, EPHB2, SEMA6A, PVRL1, BAX, LYST, CLASP2, APBB2, RUNX3	1.53946
GOTERM_BP_FAT	GO:0031175~neuron projection development	10	2.34742	0.108557	SEMA6A, PTPRM, PVRL1, ATL1, CREB1, GRIN3A, APBB2, GDNF, RUNX3, EPHB2	1.78526
GOTERM_BP_FAT	GO:0007409~axonogenesis	8	1.87793	0.129952	SEMA6A, PTPRM, PVRL1, ATL1, CREB1, APBB2, RUNX3, EPHB2	1.89441
GOTERM_BP_FAT	GO:0048667~cell morphogenesis involved in neuron differentiation	8	1.87793	0.173158	SEMA6A, PTPRM, PVRL1, ATL1, CREB1, APBB2, RUNX3, EPHB2	1.74939
GOTERM_BP_FAT	GO:0048812~neuron projection morphogenesis	8	1.87793	0.184751	SEMA6A, PTPRM, PVRL1, ATL1, CREB1, APBB2, RUNX3, EPHB2	1.71653
GOTERM_BP_FAT	GO:0000904~cell morphogenesis involved in differentiation	8	1.87793	0.284384	SEMA6A, PTPRM, PVRL1, ATL1, CREB1, APBB2, RUNX3, EPHB2	1.49845
GOTERM_BP_FAT	GO:0048666~neuron development	10	2.34742	0.319924	SEMA6A, PTPRM, PVRL1, ATL1, CREB1, GRIN3A, APBB2, GDNF, RUNX3, EPHB2	1.34816
GOTERM_BP_FAT	GO:0030182~neuron differentiation	11	2.58216	0.487313	SEMA6A, PTPRM, PVRL1, ATL1, BTG4, CREB1, GRIN3A, APBB2, GDNF, RUNX3, EPHB2	1.14778
Annotation Cluster 20	Enrichment Score: 0.98882696481744
Category	Term	Count	%	PValue	Genes	Fold Enrichment
GOTERM_MF_FAT	GO:0043169~cation binding	108	25.3521	0.0303309	KCNC2, CYP3A7, RPS27L, GRIN3A, ZNF251, BIRC8, RAPGEF2, POLK, PCDHGA10, PCDHGA11, NUDT15, PDE4D, CAMK4, PI4K2A, PIAS2, PRDM1, SLC40A1, XRN2, ZC3H3, ZFAND3, EFCAB5, ZNF133, FARS2, RRM2B, ITGAM, SLC30A4, RUNX1, FGD3, AEBP2, TAF3, LPP, EME1, CHI3L2, OXSR1, GAS6, TRIM55, CDKN1A, DMRTC2, DCP2, ATF7, ATP2A1, CACNA1E, CACNA1C, SLC5A5, ZNF81, KCNAB2, ZMAT3, SUSD1, NR6A1, PCDHGA8, PCDHGA7, PDE11A, PCDHGA6,…	1.17317
GOTERM_MF_FAT	GO:0046872~metal ion binding	107	25.1174	0.0312907	KCNC2, CYP3A7, RPS27L, GRIN3A, ZNF251, BIRC8, RAPGEF2, POLK, PCDHGA10, PCDHGA11, NUDT15, PDE4D, CAMK4, PI4K2A, PIAS2, PRDM1, SLC40A1, XRN2, ZC3H3, ZFAND3, EFCAB5, ZNF133, FARS2, RRM2B, ITGAM, SLC30A4, RUNX1, FGD3, AEBP2, TAF3, LPP, EME1, OXSR1, GAS6, TRIM55, CDKN1A, DMRTC2, DCP2, ATF7, ATP2A1, CACNA1E, CACNA1C, SLC5A5, ZNF81, KCNAB2, ZMAT3, SUSD1, NR6A1, PCDHGA8, PCDHGA7, PDE11A, PCDHGA6, PCDHGA5…	1.17326
GOTERM_MF_FAT	GO:0043167~ion binding	109	25.5869	0.0340491	KCNC2, CYP3A7, RPS27L, GRIN3A, ZNF251, BIRC8, RAPGEF2, POLK, PCDHGA10, PCDHGA11, NUDT15, PDE4D, CAMK4, PI4K2A, PIAS2, PRDM1, SLC40A1, XRN2, ZC3H3, ZFAND3, EFCAB5, ZNF133, FARS2, RRM2B, ITGAM, SLC30A4, RUNX1, FGD3, AEBP2, TAF3, LPP, EME1, CHI3L2, OXSR1, GAS6, TRIM55, CDKN1A, DMRTC2, DCP2, ATF7, ATP2A1, CACNA1E, CACNA1C, SLC5A5, ZNF81, KCNAB2, ZMAT3, SUSD1, NR6A1, PCDHGA8, PCDHGA7, PDE11A, PCDHGA6,…	1.16672
GOTERM_MF_FAT	GO:0046914~transition metal ion binding	63	14.7887	0.47353	CYP3A7, ZNF81, ZMAT3, NR6A1, RPS27L, ZNF346, ZNF251, PRMT3, TRIM5, NARF, GALNTL6, TPO, NSMCE2, BIRC8, POLK, ZCCHC2, ZNF354B, NUDT15, ZSWIM7, PRKCE, MORC2, XPA, PPM1E, MDM2, PIAS2, PRDM1, SLC40A1, XRN2, REV3L, ZC3H3, GLIS3, ZFAND3, ZNF133, FHL2, RRM2B, CDKAL1, CPN1, NR1D2, DTNB, SLC30A4, GALNT11, FGD3, TES, AEBP2, TAF3, LPP, CYP4F11, ZFP2, TRIM22, MICALL1, TRIM55, VAT1L, CDKN1A, DMRTC2, PHF14, DCP…	1.02689
GOTERM_MF_FAT	GO:0008270~zinc ion binding	48	11.2676	0.743213	ZC3H3, GLIS3, ZFAND3, ZNF81, ZNF133, ZMAT3, NR6A1, FHL2, RPS27L, ZNF346, ZNF251, CPN1, PRMT3, TRIM5, NR1D2, DTNB, SLC30A4, NSMCE2, BIRC8, FGD3, TES, POLK, AEBP2, ZCCHC2, TAF3, LPP, ZNF354B, ZSWIM7, ZFP2, PRKCE, MORC2, TRIM22, MICALL1, TRIM55, XPA, VAT1L, CDKN1A, PHF14, DMRTC2, PHF16, ZBED4, ATF7, MDM2, USP49, PIAS2, PRDM1, XRN2, REV3L	0.942867
Annotation Cluster 21	Enrichment Score: 0.9740298517748296
Category	Term	Count	%	PValue	Genes	Fold Enrichment
GOTERM_CC_FAT	GO:0044459~plasma membrane part	62	14.554	0.0547504	KCNC2, SLC27A1, MICB, SLC22A13, SLC16A10, FERMT1, GRIN3A, AMOTL2, ANK1, GPC6, TPO, CHRNA6, GNG4, RAPGEF2, DLG2, PTPRM, CFTR, HLA-B, IFNAR1, CD36, RHCE, PI4K2A, ROR1, JAM2, SLC40A1, FGFR4, SHROOM3, C9, ADORA2B, BBS9, C6, PTK7, FHL2, CD70, BCL2L1, TTC8, NEO1, GNG12, ITGB1, SRC, ITGAM, EPHB2, GPHN, PVRL1, PLA2R1, MLLT4, TES, CR1, SLC12A2, EPB42, LPP, SLC6A16, SHANK2, LIN7A, SYNE1, CHRNB3, CACNA1E, C…	1.23195
GOTERM_CC_FAT	GO:0005887~integral to plasma membrane	34	7.98122	0.133702	KCNC2, FGFR4, MICB, C9, ADORA2B, SLC22A13, C6, PTK7, CD70, GRIN3A, NEO1, ITGB1, ITGAM, EPHB2, GPC6, TPO, CHRNA6, PLA2R1, RAPGEF2, CR1, PTPRM, SLC12A2, SLC6A16, HLA-B, IFNAR1, CD36, RHCE, PI4K2A, ROR1, CHRNB3, PTCH2, JAM2, SLC40A1, OPN3	1.25279
GOTERM_CC_FAT	GO:0031226~intrinsic to plasma membrane	34	7.98122	0.16345	KCNC2, FGFR4, MICB, C9, ADORA2B, SLC22A13, C6, PTK7, CD70, GRIN3A, NEO1, ITGB1, ITGAM, EPHB2, GPC6, TPO, CHRNA6, PLA2R1, RAPGEF2, CR1, PTPRM, SLC12A2, SLC6A16, HLA-B, IFNAR1, CD36, RHCE, PI4K2A, ROR1, CHRNB3, PTCH2, JAM2, SLC40A1, OPN3	1.22495
Annotation Cluster 22	Enrichment Score: 0.9264678007202646
Category	Term	Count	%	PValue	Genes	Fold Enrichment
GOTERM_BP_FAT	GO:0051259~protein oligomerization	9	2.11268	0.0370237	SPAG9, TRIM5, NACC2, SBF2, ATL1, BAX, EIF2AK3, TRIM22, SEPT9	2.36393
GOTERM_BP_FAT	GO:0070271~protein complex biogenesis	17	3.99061	0.086929	NACC2, ATL1, TRIM22, SRC, LIN7A, TUBB4Q, TRIM5, SPAG9, MED4, GSN, SBF2, BAX, MDM2, PDGFC, PTCH2, EIF2AK3, SEPT9	1.53851
GOTERM_BP_FAT	GO:0006461~protein complex assembly	17	3.99061	0.086929	NACC2, ATL1, TRIM22, SRC, LIN7A, TUBB4Q, TRIM5, SPAG9, MED4, GSN, SBF2, BAX, MDM2, PDGFC, PTCH2, EIF2AK3, SEPT9	1.53851
GOTERM_BP_FAT	GO:0065003~macromolecular complex assembly	18	4.22535	0.287202	NCBP1, NACC2, ATL1, TRIM22, SRC, LIN7A, TUBB4Q, TRIM5, SPAG9, MED4, SBF2, GSN, BAX, MDM2, PDGFC, PTCH2, EIF2AK3, SEPT9	1.23707
GOTERM_BP_FAT	GO:0043933~macromolecular complex subunit organization	19	4.46009	0.290177	NCBP1, NACC2, ATL1, TRIM22, SRC, LIN7A, TUBB4Q, TRIM5, SPAG9, MED4, SBF2, GSN, BAX, MDM2, PDGFC, PTCH2, EIF2AK3, XRN2, SEPT9	1.22303
Annotation Cluster 23	Enrichment Score: 0.9139780513993611
Category	Term	Count	%	PValue	Genes	Fold Enrichment
BIOCARTA	h_p53Pathway:p53 Signaling Pathway	5	1.17371	0.00161386	CDKN1A, BAX, MDM2, RB1, GADD45A	8.99249
BIOCARTA	h_p53hypoxiaPathway:Hypoxia and p53 in the Cardiovascular system	5	1.17371	0.00611068	CDKN1A, BAX, FHL2, MDM2, GADD45A	6.36968
GOTERM_BP_FAT	GO:0051726~regulation of cell cycle	15	3.52113	0.0141067	CDC7, RPS27L, RB1, SFN, ITGB1, TRIAP1, CDKN1A, BAX, BTG4, MDM2, APBB2, GML, DCUN1D3, GADD45A, RUNX3	2.07112
GOTERM_BP_FAT	GO:0051329~interphase of mitotic cell cycle	6	1.40845	0.0746455	CDC7, CDKN1A, MDM2, RB1, GADD45A, ITGB1	2.66229
GOTERM_BP_FAT	GO:0051325~interphase	6	1.40845	0.0821131	CDC7, CDKN1A, MDM2, RB1, GADD45A, ITGB1	2.58695
KEGG_PATHWAY	hsa05220:Chronic myeloid leukemia	5	1.17371	0.100131	CDKN1A, MDM2, RB1, BCL2L1, RUNX1	2.80165
GOTERM_BP_FAT	GO:0000082~G1/S transition of mitotic cell cycle	4	0.938967	0.122861	CDC7, CDKN1A, RB1, ITGB1	3.26448
BIOCARTA	h_atmPathway:ATM Signaling Pathway	3	0.704225	0.132337	CDKN1A, MDM2, GADD45A	4.58617
KEGG_PATHWAY	hsa05215:Prostate cancer	5	1.17371	0.157804	CDKN1A, CREB1, MDM2, PDGFC, RB1	2.36094
BIOCARTA	h_g2Pathway:Cell Cycle: G2/M Checkpoint	3	0.704225	0.166071	CDKN1A, MDM2, GADD45A	3.98797
KEGG_PATHWAY	hsa04110:Cell cycle	6	1.40845	0.172057	CDC7, CDKN1A, MDM2, RB1, SFN, GADD45A	2.01719
KEGG_PATHWAY	hsa05218:Melanoma	4	0.938967	0.234633	CDKN1A, MDM2, PDGFC, RB1	2.36759
KEGG_PATHWAY	hsa05219:Bladder cancer	3	0.704225	0.260877	CDKN1A, MDM2, RB1	3.00177
KEGG_PATHWAY	hsa05214:Glioma	3	0.704225	0.440657	CDKN1A, MDM2, RB1	2.00118
GOTERM_BP_FAT	GO:0007049~cell cycle	17	3.99061	0.6286	CDC7, KAT2B, RB1, ITGB1, CDKN1A, PLK3, PLK2, RAD51L1, BTG4, MDM2, CYTSA, CLASP2, APBB2, GADD45A, CCNDBP1, NCOR1, SEPT9	1.00122
GOTERM_BP_FAT	GO:0022403~cell cycle phase	9	2.11268	0.685636	CDC7, CDKN1A, RAD51L1, MDM2, RB1, CLASP2, GADD45A, ITGB1, NCOR1	0.993537
GOTERM_BP_FAT	GO:0022402~cell cycle process	12	2.8169	0.692924	CDC7, CDKN1A, KAT2B, RAD51L1, BTG4, MDM2, RB1, CLASP2, APBB2, GADD45A, ITGB1, NCOR1	0.970677
GOTERM_BP_FAT	GO:0000278~mitotic cell cycle	8	1.87793	0.701091	CDC7, CDKN1A, PLK2, MDM2, RB1, CLASP2, GADD45A, ITGB1	0.988167
Annotation Cluster 24	Enrichment Score: 0.8902464659143371
Category	Term	Count	%	PValue	Genes	Fold Enrichment
GOTERM_CC_FAT	GO:0005792~microsome	11	2.58216	0.0449489	SLC27A1, CYP3A7, PVRL1, ATL1, ATP2A1, PI4K2A, USO1, SRD5A1, CYP4F11, CYP4F2, LRRK2	2.0317
GOTERM_CC_FAT	GO:0042598~vesicular fraction	11	2.58216	0.0528104	SLC27A1, CYP3A7, PVRL1, ATL1, ATP2A1, PI4K2A, USO1, SRD5A1, CYP4F11, CYP4F2, LRRK2	1.97342
GOTERM_CC_FAT	GO:0005626~insoluble fraction	25	5.86854	0.148602	SLC27A1, CYP3A7, ATL1, CD70, ITGB1, PCDHGA2, PVRL1, SRD5A1, PSTPIP2, SLC12A2, LMNA, CYP4F11, PDE4D, HLA-B, CAPN2, LIN7A, CD36, PI4K2A, ATP2A1, USO1, CHRNB3, MDM2, CYP4F2, LRRK2, CACNA1C	1.30435
GOTERM_CC_FAT	GO:0000267~cell fraction	29	6.80751	0.259876	SLC27A1, CYP3A7, ATL1, FARS2, CD70, ITGB1, PCDHGA2, PVRL1, SRD5A1, PSTPIP2, SLC12A2, LMNA, CYP4F11, PDE4D, HLA-B, CAPN2, LIN7A, CD36, BAX, ATP2A1, PI4K2A, USO1, CHRNB3, MDM2, CYP4F2, ALOX5, GRK5, LRRK2, CACNA1C	1.17216
GOTERM_CC_FAT	GO:0005624~membrane fraction	21	4.92958	0.385956	SLC27A1, CYP3A7, SLC12A2, ATL1, CD70, CYP4F11, HLA-B, ITGB1, PCDHGA2, LIN7A, CD36, PVRL1, ATP2A1, PI4K2A, USO1, CHRNB3, SRD5A1, CYP4F2, LRRK2, CACNA1C, PSTPIP2	1.13628
Annotation Cluster 25	Enrichment Score: 0.8673860572546709
Category	Term	Count	%	PValue	Genes	Fold Enrichment
GOTERM_BP_FAT	GO:0030029~actin filament-based process	10	2.34742	0.0836209	NPHP4, SHROOM3, SSH1, GSN, MYO1E, SCIN, NF1, RICTOR, ITGB1, FGD3	1.89638
GOTERM_BP_FAT	GO:0030036~actin cytoskeleton organization	9	2.11268	0.12206	NPHP4, SHROOM3, SSH1, GSN, SCIN, NF1, RICTOR, ITGB1, FGD3	1.82002
GOTERM_BP_FAT	GO:0007010~cytoskeleton organization	13	3.05164	0.24488	SHROOM3, SSH1, NF1, RICTOR, ITGB1, SEMA6A, NPHP4, ANK1, GSN, SCIN, GADD45A, NCOR1, FGD3	1.3627
Annotation Cluster 26	Enrichment Score: 0.7801205342084756
Category	Term	Count	%	PValue	Genes	Fold Enrichment
GOTERM_BP_FAT	GO:0006928~cell motion	16	3.75587	0.0963234	PTPRM, VIM, KITLG, GDNF, ITGB1, ITGAM, SRC, PEX7, EPHB2, SEMA6A, PVRL1, BAX, LYST, CLASP2, APBB2, RUNX3	1.53946
GOTERM_BP_FAT	GO:0016477~cell migration	10	2.34742	0.1505	LYST, BAX, KITLG, CLASP2, APBB2, GDNF, ITGB1, ITGAM, SRC, PEX7	1.6559
GOTERM_BP_FAT	GO:0048870~cell motility	10	2.34742	0.228625	LYST, BAX, KITLG, CLASP2, APBB2, GDNF, ITGB1, ITGAM, SRC, PEX7	1.48869
GOTERM_BP_FAT	GO:0051674~localization of cell	10	2.34742	0.228625	LYST, BAX, KITLG, CLASP2, APBB2, GDNF, ITGB1, ITGAM, SRC, PEX7	1.48869
Annotation Cluster 27	Enrichment Score: 0.7706807131931102
Category	Term	Count	%	PValue	Genes	Fold Enrichment
GOTERM_BP_FAT	GO:0008637~apoptotic mitochondrial changes	5	1.17371	0.00438279	BBC3, BAX, ATP2A1, BCL2L1, SFN	7.3714
GOTERM_BP_FAT	GO:0001836~release of cytochrome c from mitochondria	4	0.938967	0.0102054	BBC3, BAX, BCL2L1, SFN	8.70528
GOTERM_CC_FAT	GO:0031968~organelle outer membrane	6	1.40845	0.0887232	MAVS, BBC3, BAX, NXNL1, KMO, BCL2L1	2.52542
GOTERM_CC_FAT	GO:0019867~outer membrane	6	1.40845	0.100198	MAVS, BBC3, BAX, NXNL1, KMO, BCL2L1	2.43189
GOTERM_CC_FAT	GO:0031090~organelle membrane	32	7.51174	0.12192	MAVS, CYP3A7, ATL1, KMO, BCL2L1, NDUFB1, NARF, PDGFC, AGK, NXNL1, LMNA, CYP4F11, CFTR, PIGN, CD36, SBF2, BBC3, CHST6, BAX, ATP2A1, PI4K2A, TSGA10, USO1, MDM2, AKAP6, ALOX5, CYP4F2, ATP5A1, MGAT5, LRRK2, EIF2AK3, ALG12	1.27807
GOTERM_CC_FAT	GO:0005741~mitochondrial outer membrane	5	1.17371	0.149139	MAVS, BBC3, BAX, KMO, BCL2L1	2.43189
GOTERM_BP_FAT	GO:0007005~mitochondrion organization	6	1.40845	0.183565	BBC3, BAX, ATP2A1, RRM2B, BCL2L1, SFN	1.98707
GOTERM_CC_FAT	GO:0005635~nuclear envelope	8	1.87793	0.18806	SYNE1, NARF, NXNL1, LMNA, TSGA10, AKAP6, FAF1, ALOX5	1.70825
GOTERM_CC_FAT	GO:0031967~organelle envelope	18	4.22535	0.251702	MAVS, NXNL1, LMNA, KMO, BCL2L1, NDUFB1, ACN9, SYNE1, BBC3, BAX, NARF, TSGA10, AKAP6, FAF1, ALOX5, ATP5A1, LRRK2, AGK	1.27086
GOTERM_CC_FAT	GO:0031975~envelope	18	4.22535	0.257502	MAVS, NXNL1, LMNA, KMO, BCL2L1, NDUFB1, ACN9, SYNE1, BBC3, BAX, NARF, TSGA10, AKAP6, FAF1, ALOX5, ATP5A1, LRRK2, AGK	1.26677
GOTERM_CC_FAT	GO:0005740~mitochondrial envelope	10	2.34742	0.618287	MAVS, BBC3, BAX, KMO, BCL2L1, ATP5A1, LRRK2, AGK, NDUFB1, ACN9	1.04472
KEGG_PATHWAY	hsa05016:Huntington's disease	5	1.17371	0.620188	BBC3, CREB1, BAX, ATP5A1, NDUFB1	1.16736
GOTERM_CC_FAT	GO:0031966~mitochondrial membrane	9	2.11268	0.678884	MAVS, BBC3, BAX, KMO, BCL2L1, ATP5A1, LRRK2, AGK, NDUFB1	0.999913
GOTERM_CC_FAT	GO:0044429~mitochondrial part	12	2.8169	0.801623	MAVS, MRPL27, BBC3, FARS2, BAX, KMO, BCL2L1, ATP5A1, LRRK2, AGK, NDUFB1, ACN9	0.882836
GOTERM_CC_FAT	GO:0005739~mitochondrion	22	5.16432	0.815483	MAVS, FARS2, CREB1, NXNL1, KMO, BCL2L1, MTHFD1L, NDUFB1, ACN9, TRIAP1, PANK2, AGPAT5, BBC3, MRPL27, BAX, PLN, TPO, KIAA0391, ATP5A1, LRRK2, AGK, TMEM14C	0.88595
Annotation Cluster 28	Enrichment Score: 0.7586706405660172
Category	Term	Count	%	PValue	Genes	Fold Enrichment
GOTERM_BP_FAT	GO:0045639~positive regulation of myeloid cell differentiation	4	0.938967	0.0345913	SCIN, KITLG, RB1, RUNX1	5.53972
GOTERM_BP_FAT	GO:0002763~positive regulation of myeloid leukocyte differentiation	3	0.704225	0.0576398	KITLG, RB1, RUNX1	7.61712
GOTERM_BP_FAT	GO:0045637~regulation of myeloid cell differentiation	4	0.938967	0.196154	SCIN, KITLG, RB1, RUNX1	2.61158
GOTERM_BP_FAT	GO:0002761~regulation of myeloid leukocyte differentiation	3	0.704225	0.224831	KITLG, RB1, RUNX1	3.3441
GOTERM_BP_FAT	GO:0045597~positive regulation of cell differentiation	6	1.40845	0.561805	CD36, SCIN, KITLG, RB1, RUNX1, EPHB2	1.19745
GOTERM_BP_FAT	GO:0051094~positive regulation of developmental process	7	1.64319	0.567866	CD36, BAX, SCIN, KITLG, RB1, RUNX1, EPHB2	1.15079
Annotation Cluster 29	Enrichment Score: 0.7347392374111068
Category	Term	Count	%	PValue	Genes	Fold Enrichment
GOTERM_BP_FAT	GO:0046489~phosphoinositide biosynthetic process	4	0.938967	0.0561113	PIGL, PI4K2A, ALG12, PIGN	4.57027
GOTERM_BP_FAT	GO:0030384~phosphoinositide metabolic process	5	1.17371	0.0750405	PIGL, PI4K2A, PIP4K2A, ALG12, PIGN	3.13032
GOTERM_BP_FAT	GO:0045017~glycerolipid biosynthetic process	5	1.17371	0.097226	PIGL, PI4K2A, ALG12, PEX7, PIGN	2.85642
GOTERM_BP_FAT	GO:0008610~lipid biosynthetic process	11	2.58216	0.169149	FAR1, PIGL, AGPAT5, PRKAG2, PI4K2A, SRD5A1, CFTR, ALOX5, ALG12, PEX7, PIGN	1.55644
GOTERM_BP_FAT	GO:0006506~GPI anchor biosynthetic process	3	0.704225	0.169167	PIGL, ALG12, PIGN	4.03259
GOTERM_BP_FAT	GO:0006505~GPI anchor metabolic process	3	0.704225	0.176983	PIGL, ALG12, PIGN	3.91737
GOTERM_BP_FAT	GO:0008654~phospholipid biosynthetic process	5	1.17371	0.183124	PIGL, AGPAT5, PI4K2A, ALG12, PIGN	2.24033
GOTERM_BP_FAT	GO:0046474~glycerophospholipid biosynthetic process	4	0.938967	0.185075	PIGL, PI4K2A, ALG12, PIGN	2.68839
GOTERM_BP_FAT	GO:0006644~phospholipid metabolic process	7	1.64319	0.235439	PIGL, AGPAT5, PI4K2A, PIP4K2A, ALG12, OC90, PIGN	1.68378
GOTERM_BP_FAT	GO:0042157~lipoprotein metabolic process	4	0.938967	0.253588	PIGL, CD36, ALG12, PIGN	2.28514
GOTERM_BP_FAT	GO:0006650~glycerophospholipid metabolic process	5	1.17371	0.256709	PIGL, PI4K2A, PIP4K2A, ALG12, PIGN	1.93656
GOTERM_BP_FAT	GO:0019637~organophosphate metabolic process	7	1.64319	0.27188	PIGL, AGPAT5, PI4K2A, PIP4K2A, ALG12, OC90, PIGN	1.59959
GOTERM_BP_FAT	GO:0046486~glycerolipid metabolic process	6	1.40845	0.279179	PIGL, PI4K2A, PIP4K2A, ALG12, PEX7, PIGN	1.69269
GOTERM_BP_FAT	GO:0006497~protein amino acid lipidation	3	0.704225	0.322036	PIGL, ALG12, PIGN	2.58695
GOTERM_BP_FAT	GO:0042158~lipoprotein biosynthetic process	3	0.704225	0.361875	PIGL, ALG12, PIGN	2.36393
Annotation Cluster 30	Enrichment Score: 0.7325202569356858
Category	Term	Count	%	PValue	Genes	Fold Enrichment
GOTERM_BP_FAT	GO:0006469~negative regulation of protein kinase activity	6	1.40845	0.0414396	CDKN1A, NF1, PRKAG2, RB1, SFN, GADD45A	3.15191
GOTERM_BP_FAT	GO:0033673~negative regulation of kinase activity	6	1.40845	0.0468099	CDKN1A, NF1, PRKAG2, RB1, SFN, GADD45A	3.04685
GOTERM_MF_FAT	GO:0030291~protein serine/threonine kinase inhibitor activity	3	0.704225	0.0525809	CDKN1A, PRKAG2, SFN	8.0109
GOTERM_BP_FAT	GO:0051348~negative regulation of transferase activity	6	1.40845	0.0587361	CDKN1A, NF1, PRKAG2, RB1, SFN, GADD45A	2.85642
GOTERM_BP_FAT	GO:0045859~regulation of protein kinase activity	13	3.05164	0.0758508	ADORA2B, NF1, PRKAG2, KITLG, SFN, RB1, SPAG9, CARD14, CDKN1A, TNFRSF10B, PDGFC, GADD45A, AGK	1.72213
GOTERM_BP_FAT	GO:0042325~regulation of phosphorylation	16	3.75587	0.0860515	ADORA2B, PRKAG2, NF1, KITLG, RB1, RICTOR, SFN, PRKCE, SPAG9, CARD14, CDKN1A, TNFRSF10B, BAX, PDGFC, AGK, GADD45A	1.56919
GOTERM_BP_FAT	GO:0043549~regulation of kinase activity	13	3.05164	0.0920164	ADORA2B, NF1, PRKAG2, KITLG, SFN, RB1, SPAG9, CARD14, CDKN1A, TNFRSF10B, PDGFC, GADD45A, AGK	1.66424
GOTERM_BP_FAT	GO:0051174~regulation of phosphorus metabolic process	16	3.75587	0.111797	ADORA2B, PRKAG2, NF1, KITLG, RB1, RICTOR, SFN, PRKCE, SPAG9, CARD14, CDKN1A, TNFRSF10B, BAX, PDGFC, AGK, GADD45A	1.50772
GOTERM_BP_FAT	GO:0019220~regulation of phosphate metabolic process	16	3.75587	0.111797	ADORA2B, PRKAG2, NF1, KITLG, RB1, RICTOR, SFN, PRKCE, SPAG9, CARD14, CDKN1A, TNFRSF10B, BAX, PDGFC, AGK, GADD45A	1.50772
GOTERM_BP_FAT	GO:0051338~regulation of transferase activity	13	3.05164	0.115627	ADORA2B, NF1, PRKAG2, KITLG, SFN, RB1, SPAG9, CARD14, CDKN1A, TNFRSF10B, PDGFC, GADD45A, AGK	1.59714
KEGG_PATHWAY	hsa04110:Cell cycle	6	1.40845	0.172057	CDC7, CDKN1A, MDM2, RB1, SFN, GADD45A	2.01719
GOTERM_MF_FAT	GO:0004860~protein kinase inhibitor activity	3	0.704225	0.186738	CDKN1A, PRKAG2, SFN	3.78293
GOTERM_MF_FAT	GO:0019210~kinase inhibitor activity	3	0.704225	0.194723	CDKN1A, PRKAG2, SFN	3.68068
GOTERM_BP_FAT	GO:0045860~positive regulation of protein kinase activity	8	1.87793	0.21524	SPAG9, CARD14, TNFRSF10B, ADORA2B, PRKAG2, KITLG, PDGFC, AGK	1.63956
GOTERM_BP_FAT	GO:0033674~positive regulation of kinase activity	8	1.87793	0.239818	SPAG9, CARD14, TNFRSF10B, ADORA2B, PRKAG2, KITLG, PDGFC, AGK	1.58278
GOTERM_BP_FAT	GO:0043085~positive regulation of catalytic activity	15	3.52113	0.245481	C9, ADORA2B, C6, PRKAG2, NF1, KITLG, GDNF, SPAG9, CARD14, TNFRSF10B, BBC3, BAX, PDGFC, AGK, EIF2AK3	1.31835
GOTERM_MF_FAT	GO:0019887~protein kinase regulator activity	4	0.938967	0.26264	CDKN1A, PRKAG2, FAF1, SFN	2.24173
GOTERM_BP_FAT	GO:0051347~positive regulation of transferase activity	8	1.87793	0.270768	SPAG9, CARD14, TNFRSF10B, ADORA2B, PRKAG2, KITLG, PDGFC, AGK	1.52342
GOTERM_BP_FAT	GO:0000079~regulation of cyclin-dependent protein kinase activity	3	0.704225	0.330062	CDKN1A, SFN, GADD45A	2.53904
GOTERM_MF_FAT	GO:0019207~kinase regulator activity	4	0.938967	0.334692	CDKN1A, PRKAG2, FAF1, SFN	1.95248
GOTERM_BP_FAT	GO:0044093~positive regulation of molecular function	15	3.52113	0.402669	C9, ADORA2B, C6, PRKAG2, NF1, KITLG, GDNF, SPAG9, CARD14, TNFRSF10B, BBC3, BAX, PDGFC, AGK, EIF2AK3	1.16986
GOTERM_BP_FAT	GO:0032147~activation of protein kinase activity	4	0.938967	0.454466	CARD14, TNFRSF10B, PDGFC, AGK	1.6036
GOTERM_MF_FAT	GO:0004857~enzyme inhibitor activity	7	1.64319	0.554722	TRIAP1, CDKN1A, PLN, PRKAG2, AZIN1, BCL2L1, SFN	1.17691
GOTERM_BP_FAT	GO:0043086~negative regulation of catalytic activity	7	1.64319	0.564327	CDKN1A, NF1, PRKAG2, BIRC8, RB1, SFN, GADD45A	1.15494
GOTERM_BP_FAT	GO:0043406~positive regulation of MAP kinase activity	3	0.704225	0.655658	SPAG9, ADORA2B, KITLG	1.3442
GOTERM_BP_FAT	GO:0044092~negative regulation of molecular function	7	1.64319	0.740306	CDKN1A, NF1, PRKAG2, BIRC8, RB1, SFN, GADD45A	0.957841
Annotation Cluster 31	Enrichment Score: 0.697003809144009
Category	Term	Count	%	PValue	Genes	Fold Enrichment
GOTERM_BP_FAT	GO:0048593~camera-type eye morphogenesis	5	1.17371	0.0151696	PTPRM, PVRL1, BAX, NF1, EPHB2	5.19349
GOTERM_BP_FAT	GO:0048592~eye morphogenesis	5	1.17371	0.0636602	PTPRM, PVRL1, BAX, NF1, EPHB2	3.31179
GOTERM_BP_FAT	GO:0007411~axon guidance	6	1.40845	0.0846875	SEMA6A, PTPRM, PVRL1, APBB2, RUNX3, EPHB2	2.56277
GOTERM_BP_FAT	GO:0060041~retina development in camera-type eye	3	0.704225	0.176983	PTPRM, PVRL1, BAX	3.91737
GOTERM_BP_FAT	GO:0043010~camera-type eye development	5	1.17371	0.205365	PTPRM, PVRL1, BAX, NF1, EPHB2	2.13564
GOTERM_BP_FAT	GO:0001654~eye development	5	1.17371	0.325093	PTPRM, PVRL1, BAX, NF1, EPHB2	1.73116
GOTERM_BP_FAT	GO:0007423~sensory organ development	5	1.17371	0.739565	PTPRM, PVRL1, BAX, NF1, EPHB2	0.997876
GOTERM_BP_FAT	GO:0051960~regulation of nervous system development	4	0.938967	0.793288	PVRL1, NF1, EIF2AK3, EPHB2	0.95214
GOTERM_BP_FAT	GO:0060284~regulation of cell development	3	0.704225	0.94066	BAX, NF1, EPHB2	0.66882
Annotation Cluster 32	Enrichment Score: 0.6578543506353972
Category	Term	Count	%	PValue	Genes	Fold Enrichment
GOTERM_MF_FAT	GO:0042623~ATPase activity, coupled	13	3.05164	0.0172746	C9ORF102, ABCB9, MYO1E, CFTR, EIF4A3, RFC3, RAD51L1, ATP2A1, CHD2, ATP8A2, DDX10, ATP5A1, KATNAL2	2.16962
GOTERM_BP_FAT	GO:0046700~heterocycle catabolic process	6	1.40845	0.0263384	ATP2A1, DERA, PDE4D, KMO, DPYD, ATP5A1	3.56125
GOTERM_MF_FAT	GO:0016887~ATPase activity	14	3.28638	0.0332594	C9ORF102, ABCB9, MYO1E, CFTR, EIF4A3, RFC3, RAD51L1, ATP2A1, ATP8A2, CHD2, DDX10, ATP5A1, KATNAL2, ABCA12	1.90279
GOTERM_BP_FAT	GO:0034656~nucleobase, nucleoside and nucleotide catabolic process	5	1.17371	0.0374935	ATP2A1, DERA, PDE4D, DPYD, ATP5A1	3.93989
GOTERM_BP_FAT	GO:0034655~nucleobase, nucleoside, nucleotide and nucleic acid catabolic process	5	1.17371	0.0374935	ATP2A1, DERA, PDE4D, DPYD, ATP5A1	3.93989
GOTERM_BP_FAT	GO:0044270~nitrogen compound catabolic process	5	1.17371	0.0583373	ATP2A1, DERA, PDE4D, DPYD, ATP5A1	3.41065
GOTERM_BP_FAT	GO:0009166~nucleotide catabolic process	4	0.938967	0.0996808	ATP2A1, DERA, PDE4D, ATP5A1	3.58453
GOTERM_BP_FAT	GO:0006195~purine nucleotide catabolic process	3	0.704225	0.161413	ATP2A1, PDE4D, ATP5A1	4.15479
GOTERM_BP_FAT	GO:0009165~nucleotide biosynthetic process	7	1.64319	0.217434	PRKAG2, ATP2A1, ATP8A2, KMO, RRM2B, DPYD, ATP5A1	1.71999
GOTERM_MF_FAT	GO:0042626~ATPase activity, coupled to transmembrane movement of substances	5	1.17371	0.217778	ABCB9, ATP2A1, ATP8A2, CFTR, ATP5A1	2.08234
GOTERM_MF_FAT	GO:0043492~ATPase activity, coupled to movement of substances	5	1.17371	0.222426	ABCB9, ATP2A1, ATP8A2, CFTR, ATP5A1	2.06341
GOTERM_MF_FAT	GO:0016820~hydrolase activity, acting on acid anhydrides, catalyzing transmembrane movement of substances	5	1.17371	0.227099	ABCB9, ATP2A1, ATP8A2, CFTR, ATP5A1	2.04482
GOTERM_BP_FAT	GO:0034404~nucleobase, nucleoside and nucleotide biosynthetic process	7	1.64319	0.24628	PRKAG2, ATP2A1, ATP8A2, KMO, RRM2B, DPYD, ATP5A1	1.65761
GOTERM_BP_FAT	GO:0034654~nucleobase, nucleoside, nucleotide and nucleic acid biosynthetic process	7	1.64319	0.24628	PRKAG2, ATP2A1, ATP8A2, KMO, RRM2B, DPYD, ATP5A1	1.65761
GOTERM_MF_FAT	GO:0015399~primary active transmembrane transporter activity	5	1.17371	0.279926	ABCB9, ATP2A1, ATP8A2, CFTR, ATP5A1	1.86046
GOTERM_MF_FAT	GO:0015405~P-P-bond-hydrolysis-driven transmembrane transporter activity	5	1.17371	0.279926	ABCB9, ATP2A1, ATP8A2, CFTR, ATP5A1	1.86046
GOTERM_BP_FAT	GO:0009260~ribonucleotide biosynthetic process	5	1.17371	0.285733	PRKAG2, ATP2A1, ATP8A2, DPYD, ATP5A1	1.84285
GOTERM_BP_FAT	GO:0006754~ATP biosynthetic process	4	0.938967	0.307039	PRKAG2, ATP2A1, ATP8A2, ATP5A1	2.05405
GOTERM_BP_FAT	GO:0009141~nucleoside triphosphate metabolic process	5	1.17371	0.320145	PRKAG2, ATP2A1, ATP8A2, RRM2B, ATP5A1	1.74438
GOTERM_BP_FAT	GO:0009206~purine ribonucleoside triphosphate biosynthetic process	4	0.938967	0.360875	PRKAG2, ATP2A1, ATP8A2, ATP5A1	1.86542
GOTERM_BP_FAT	GO:0009201~ribonucleoside triphosphate biosynthetic process	4	0.938967	0.366834	PRKAG2, ATP2A1, ATP8A2, ATP5A1	1.84657
GOTERM_BP_FAT	GO:0009145~purine nucleoside triphosphate biosynthetic process	4	0.938967	0.366834	PRKAG2, ATP2A1, ATP8A2, ATP5A1	1.84657
GOTERM_BP_FAT	GO:0009142~nucleoside triphosphate biosynthetic process	4	0.938967	0.38465	PRKAG2, ATP2A1, ATP8A2, ATP5A1	1.79226
GOTERM_BP_FAT	GO:0009259~ribonucleotide metabolic process	5	1.17371	0.399444	PRKAG2, ATP2A1, ATP8A2, DPYD, ATP5A1	1.55451
GOTERM_BP_FAT	GO:0046034~ATP metabolic process	4	0.938967	0.40235	PRKAG2, ATP2A1, ATP8A2, ATP5A1	1.74106
GOTERM_BP_FAT	GO:0044271~nitrogen compound biosynthetic process	9	2.11268	0.409459	GPHN, PRKAG2, ATP2A1, ATP8A2, AZIN1, KMO, RRM2B, DPYD, ATP5A1	1.26561
GOTERM_BP_FAT	GO:0009152~purine ribonucleotide biosynthetic process	4	0.938967	0.471428	PRKAG2, ATP2A1, ATP8A2, ATP5A1	1.56249
GOTERM_BP_FAT	GO:0009205~purine ribonucleoside triphosphate metabolic process	4	0.938967	0.471428	PRKAG2, ATP2A1, ATP8A2, ATP5A1	1.56249
GOTERM_BP_FAT	GO:0009199~ribonucleoside triphosphate metabolic process	4	0.938967	0.47703	PRKAG2, ATP2A1, ATP8A2, ATP5A1	1.54924
GOTERM_MF_FAT	GO:0042625~ATPase activity, coupled to transmembrane movement of ions	3	0.704225	0.485701	ATP2A1, ATP8A2, ATP5A1	1.84034
GOTERM_BP_FAT	GO:0009144~purine nucleoside triphosphate metabolic process	4	0.938967	0.499153	PRKAG2, ATP2A1, ATP8A2, ATP5A1	1.49845
GOTERM_BP_FAT	GO:0006163~purine nucleotide metabolic process	5	1.17371	0.581038	PRKAG2, ATP2A1, ATP8A2, PDE4D, ATP5A1	1.22857
GOTERM_BP_FAT	GO:0009150~purine ribonucleotide metabolic process	4	0.938967	0.582524	PRKAG2, ATP2A1, ATP8A2, ATP5A1	1.32472
GOTERM_BP_FAT	GO:0006164~purine nucleotide biosynthetic process	4	0.938967	0.629961	PRKAG2, ATP2A1, ATP8A2, ATP5A1	1.23521
Annotation Cluster 33	Enrichment Score: 0.6560003494987476
Category	Term	Count	%	PValue	Genes	Fold Enrichment
GOTERM_BP_FAT	GO:0030521~androgen receptor signaling pathway	4	0.938967	0.0431773	MED4, FHL2, PIAS2, RB1	5.07808
GOTERM_MF_FAT	GO:0050681~androgen receptor binding	3	0.704225	0.110652	FHL2, PIAS2, RB1	5.2379
GOTERM_BP_FAT	GO:0030518~steroid hormone receptor signaling pathway	4	0.938967	0.132636	MED4, FHL2, PIAS2, RB1	3.15191
GOTERM_MF_FAT	GO:0035258~steroid hormone receptor binding	3	0.704225	0.20275	FHL2, PIAS2, RB1	3.58382
GOTERM_BP_FAT	GO:0030522~intracellular receptor-mediated signaling pathway	4	0.938967	0.224505	MED4, FHL2, PIAS2, RB1	2.43748
GOTERM_MF_FAT	GO:0035257~nuclear hormone receptor binding	4	0.938967	0.239028	MED4, FHL2, PIAS2, RB1	2.35819
GOTERM_MF_FAT	GO:0003712~transcription cofactor activity	11	2.58216	0.276474	AEBP2, MED4, ATF3, KAT2B, NAB2, CREB1, FHL2, PIAS2, RB1, TRIM22, NCOR1	1.37561
GOTERM_MF_FAT	GO:0051427~hormone receptor binding	4	0.938967	0.304557	MED4, FHL2, PIAS2, RB1	2.06341
GOTERM_MF_FAT	GO:0016563~transcription activator activity	9	2.11268	0.682489	MED4, KAT2B, CAMK4, TP53BP1, FHL2, PIAS2, RB1, MYBL1, RUNX1	0.996478
GOTERM_MF_FAT	GO:0003713~transcription coactivator activity	5	1.17371	0.695131	MED4, KAT2B, FHL2, PIAS2, RB1	1.06063
Annotation Cluster 34	Enrichment Score: 0.6501678069061643
Category	Term	Count	%	PValue	Genes	Fold Enrichment
GOTERM_CC_FAT	GO:0012505~endomembrane system	25	5.86854	0.0832188	CYP3A7, ATL1, NARF, PDGFC, NXNL1, LMNA, CYP4F11, CFTR, PIGN, SYNE1, CD36, CHST6, BAX, PI4K2A, ATP2A1, TSGA10, USO1, AKAP6, MDM2, ALOX5, CYP4F2, FAF1, MGAT5, EIF2AK3, ALG12	1.39942
GOTERM_CC_FAT	GO:0042175~nuclear envelope-endoplasmic reticulum network	11	2.58216	0.114873	CYP3A7, ATL1, BAX, ATP2A1, NXNL1, CYP4F11, CFTR, CYP4F2, ALG12, EIF2AK3, PIGN	1.69547
GOTERM_CC_FAT	GO:0005789~endoplasmic reticulum membrane	10	2.34742	0.161445	CYP3A7, ATL1, BAX, ATP2A1, CYP4F11, CFTR, CYP4F2, ALG12, EIF2AK3, PIGN	1.62729
GOTERM_CC_FAT	GO:0044432~endoplasmic reticulum part	10	2.34742	0.391434	CYP3A7, ATL1, BAX, ATP2A1, CYP4F11, CFTR, CYP4F2, ALG12, EIF2AK3, PIGN	1.2615
GOTERM_CC_FAT	GO:0005783~endoplasmic reticulum	17	3.99061	0.929048	ABCB9, SGK1, CYP3A7, ATL1, CFTR, CYP4F11, PIGN, PIGL, ANK1, BAX, PLN, ATP2A1, AKAP6, SRD5A1, CYP4F2, ALG12, EIF2AK3	0.775164
Annotation Cluster 35	Enrichment Score: 0.6281961424378073
Category	Term	Count	%	PValue	Genes	Fold Enrichment
GOTERM_BP_FAT	GO:0016071~mRNA metabolic process	13	3.05164	0.111451	ZC3H3, NCBP1, GDNF, SFRS2B, EIF4A3, FRG1, DCP1B, DCP2, RBM39, CPSF2, XRN2, NOVA1, PRPF40A	1.60577
GOTERM_BP_FAT	GO:0006396~RNA processing	17	3.99061	0.142527	ZC3H3, NCBP1, FARS2, ZNF346, SETX, TARBP1, SFRS2B, EIF4A3, RPS19, FRG1, WDR3, RBM39, KIAA0391, CPSF2, XRN2, NOVA1, PRPF40A	1.42038
GOTERM_CC_FAT	GO:0016604~nuclear body	7	1.64319	0.184893	EIF4A3, NACC2, FRG1, PIAS2, RB1, RBM39, PRPF40A	1.82392
GOTERM_CC_FAT	GO:0016607~nuclear speck	5	1.17371	0.207706	EIF4A3, FRG1, PIAS2, RBM39, PRPF40A	2.12495
GOTERM_BP_FAT	GO:0006397~mRNA processing	10	2.34742	0.266668	SFRS2B, ZC3H3, EIF4A3, NCBP1, FRG1, RBM39, CPSF2, XRN2, NOVA1, PRPF40A	1.42376
GOTERM_BP_FAT	GO:0008380~RNA splicing	8	1.87793	0.427306	SFRS2B, EIF4A3, NCBP1, FRG1, RBM39, CPSF2, NOVA1, PRPF40A	1.2874
KEGG_PATHWAY	hsa03040:Spliceosome	4	0.938967	0.576193	SFRS2B, EIF4A3, NCBP1, PRPF40A	1.33412
Annotation Cluster 36	Enrichment Score: 0.59910276997215
Category	Term	Count	%	PValue	Genes	Fold Enrichment
GOTERM_BP_FAT	GO:0019226~transmission of nerve impulse	13	3.05164	0.0823924	NF1, AKAP9, LIN7A, ATXN3, PVRL1, CAMK4, SBF2, NAB2, CHRNB3, CACNA1E, CHRNA6, CACNA1C, NOVA1	1.69753
GOTERM_BP_FAT	GO:0007268~synaptic transmission	10	2.34742	0.20406	ATXN3, CAMK4, PVRL1, CHRNB3, AKAP9, CACNA1E, CHRNA6, CACNA1C, NOVA1, LIN7A	1.53365
GOTERM_BP_FAT	GO:0007267~cell-cell signaling	16	3.75587	0.33242	FGFR4, CD70, AKAP9, GDNF, LIN7A, ATXN3, CAMK4, PVRL1, CHRNB3, CACNA1E, CHRNA6, GDF15, CACNA1C, EIF2AK3, NOVA1, MLLT4	1.21874
GOTERM_BP_FAT	GO:0050877~neurological system process	25	5.86854	0.718218	BBS9, AKAP9, TTC8, GRIN3A, EPHB2, PEX7, PVRL1, TGFBI, CHRNA6, NOVA1, SLC12A2, MYO3B, NF1, LIN7A, ATXN3, EYS, OR52K2, CHML, CAMK4, SBF2, NAB2, CHRNB3, CACNA1E, CACNA1C, OPN3	0.944271
Annotation Cluster 37	Enrichment Score: 0.5957556018422087
Category	Term	Count	%	PValue	Genes	Fold Enrichment
GOTERM_BP_FAT	GO:0042391~regulation of membrane potential	6	1.40845	0.168959	SBF2, NAB2, BAX, NF1, BCL2L1, CHRNA6	2.04639
GOTERM_BP_FAT	GO:0042552~myelination	3	0.704225	0.200737	SBF2, NAB2, NF1	3.60811
GOTERM_BP_FAT	GO:0007272~ensheathment of neurons	3	0.704225	0.232913	SBF2, NAB2, NF1	3.26448
GOTERM_BP_FAT	GO:0008366~axon ensheathment	3	0.704225	0.232913	SBF2, NAB2, NF1	3.26448
GOTERM_BP_FAT	GO:0019228~regulation of action potential in neuron	3	0.704225	0.330062	SBF2, NAB2, NF1	2.53904
GOTERM_BP_FAT	GO:0001508~regulation of action potential	3	0.704225	0.438604	SBF2, NAB2, NF1	2.0163
Annotation Cluster 38	Enrichment Score: 0.5759194136260543
Category	Term	Count	%	PValue	Genes	Fold Enrichment
GOTERM_BP_FAT	GO:0030097~hemopoiesis	9	2.11268	0.14521	RPS19, EPB42, MYO1E, BAX, KITLG, RB1, CD79A, RUNX1, ITGB1	1.7429
GOTERM_BP_FAT	GO:0048534~hemopoietic or lymphoid organ development	9	2.11268	0.208663	RPS19, EPB42, MYO1E, BAX, KITLG, RB1, CD79A, RUNX1, ITGB1	1.58202
GOTERM_BP_FAT	GO:0030218~erythrocyte differentiation	3	0.704225	0.241012	RPS19, EPB42, RB1	3.18856
GOTERM_BP_FAT	GO:0002520~immune system development	9	2.11268	0.256083	RPS19, EPB42, MYO1E, BAX, KITLG, RB1, CD79A, RUNX1, ITGB1	1.49031
GOTERM_BP_FAT	GO:0034101~erythrocyte homeostasis	3	0.704225	0.289727	RPS19, EPB42, RB1	2.79812
GOTERM_BP_FAT	GO:0030099~myeloid cell differentiation	4	0.938967	0.330984	RPS19, EPB42, RB1, RUNX1	1.96571
KEGG_PATHWAY	hsa05200:Pathways in cancer	10	2.34742	0.369428	CDKN1A, BAX, MDM2, KITLG, PIAS2, RB1, BCL2L1, PTCH2, RUNX1, ITGB1	1.28124
GOTERM_BP_FAT	GO:0048872~homeostasis of number of cells	4	0.938967	0.372784	RPS19, EPB42, BAX, RB1	1.82811
Annotation Cluster 39	Enrichment Score: 0.5699788422936966
Category	Term	Count	%	PValue	Genes	Fold Enrichment
GOTERM_CC_FAT	GO:0034704~calcium channel complex	4	0.938967	0.0228161	ATP2A1, AKAP6, CACNA1E, CACNA1C	6.48503
GOTERM_BP_FAT	GO:0055085~transmembrane transport	16	3.75587	0.261696	KCNC2, SLC5A5, ABCB9, SLC12A2, SLC22A13, KCNAB2, SLC22A25, ZMAT3, CFTR, SLC35D3, RHCE, ATP2A1, SLC30A4, CACNA1E, ATP5A1, CACNA1C	1.28514
GOTERM_MF_FAT	GO:0046873~metal ion transmembrane transporter activity	10	2.34742	0.293899	KCNC2, KCNAB2, ATP2A1, SLC30A4, CHRNB3, CACNA1E, CHRNA6, GRIN3A, CACNA1C, SLC40A1	1.384
GOTERM_BP_FAT	GO:0015674~di-, tri-valent inorganic cation transport	6	1.40845	0.339533	PLN, ATP2A1, CACNA1E, GRIN3A, CACNA1C, SLC40A1	1.55805
GOTERM_CC_FAT	GO:0034703~cation channel complex	5	1.17371	0.353906	KCNC2, ATP2A1, AKAP6, CACNA1E, CACNA1C	1.65811
GOTERM_BP_FAT	GO:0006816~calcium ion transport	5	1.17371	0.374704	PLN, ATP2A1, CACNA1E, GRIN3A, CACNA1C	1.60925
GOTERM_BP_FAT	GO:0006812~cation transport	14	3.28638	0.426501	KCNC2, SLC5A5, SGK1, SLC12A2, SLC22A13, KCNAB2, GRIN3A, PLN, ATP2A1, SLC30A4, CACNA1E, ATP5A1, CACNA1C, SLC40A1	1.15703
GOTERM_BP_FAT	GO:0030001~metal ion transport	12	2.8169	0.435158	KCNC2, SLC5A5, SGK1, SLC12A2, KCNAB2, PLN, ATP2A1, SLC30A4, CACNA1E, GRIN3A, CACNA1C, SLC40A1	1.17942
GOTERM_BP_FAT	GO:0006811~ion transport	18	4.22535	0.505743	KCNC2, SLC5A5, SGK1, SLC12A2, SLC22A13, KCNAB2, CFTR, GRIN3A, BEST4, PLN, ATP2A1, SLC30A4, CHRNB3, CACNA1E, ATP5A1, CHRNA6, CACNA1C, SLC40A1	1.07116
Annotation Cluster 40	Enrichment Score: 0.5297504965856333
Category	Term	Count	%	PValue	Genes	Fold Enrichment
GOTERM_MF_FAT	GO:0003887~DNA-directed DNA polymerase activity	3	0.704225	0.155345	POLK, REV1, REV3L	4.25579
GOTERM_MF_FAT	GO:0034061~DNA polymerase activity	3	0.704225	0.235172	POLK, REV1, REV3L	3.24251
GOTERM_BP_FAT	GO:0006260~DNA replication	6	1.40845	0.400277	CDC7, POLK, RFC3, REV1, RRM2B, REV3L	1.44324
GOTERM_MF_FAT	GO:0016779~nucleotidyltransferase activity	4	0.938967	0.519941	POLK, REV1, MED20, REV3L	1.45264
Annotation Cluster 41	Enrichment Score: 0.5290038868751439
Category	Term	Count	%	PValue	Genes	Fold Enrichment
GOTERM_MF_FAT	GO:0004386~helicase activity	6	1.40845	0.194513	EIF4A3, C9ORF102, DHX37, CHD2, DDX10, SETX	1.9455
GOTERM_MF_FAT	GO:0008026~ATP-dependent helicase activity	4	0.938967	0.364771	EIF4A3, C9ORF102, CHD2, DDX10	1.85286
GOTERM_MF_FAT	GO:0070035~purine NTP-dependent helicase activity	4	0.938967	0.364771	EIF4A3, C9ORF102, CHD2, DDX10	1.85286
Annotation Cluster 42	Enrichment Score: 0.5239359837394425
Category	Term	Count	%	PValue	Genes	Fold Enrichment
GOTERM_BP_FAT	GO:0007283~spermatogenesis	10	2.34742	0.230475	SPAG9, ABCB9, EDDM3B, BAX, NR6A1, LMNA, TSGA10, BCL2L1, PTCH2, XRN2	1.48385
GOTERM_BP_FAT	GO:0048232~male gamete generation	10	2.34742	0.230475	SPAG9, ABCB9, EDDM3B, BAX, NR6A1, LMNA, TSGA10, BCL2L1, PTCH2, XRN2	1.48385
GOTERM_BP_FAT	GO:0048609~reproductive process in a multicellular organism	14	3.28638	0.265891	EDDM3B, ABCB9, EDDM3A, CREB1, NR6A1, LMNA, BCL2L1, ITGB1, SPAG9, BAX, TSGA10, SLC30A4, PTCH2, XRN2	1.31384
GOTERM_BP_FAT	GO:0032504~multicellular organism reproduction	14	3.28638	0.265891	EDDM3B, ABCB9, EDDM3A, CREB1, NR6A1, LMNA, BCL2L1, ITGB1, SPAG9, BAX, TSGA10, SLC30A4, PTCH2, XRN2	1.31384
GOTERM_BP_FAT	GO:0007276~gamete generation	11	2.58216	0.351682	SPAG9, ABCB9, EDDM3B, BAX, NR6A1, LMNA, TSGA10, BCL2L1, PTCH2, ITGB1, XRN2	1.27273
GOTERM_BP_FAT	GO:0019953~sexual reproduction	11	2.58216	0.543974	SPAG9, ABCB9, EDDM3B, BAX, NR6A1, LMNA, TSGA10, BCL2L1, PTCH2, ITGB1, XRN2	1.09766
	end of list 42 clusters
